# Supplementary material for: The Genome Sequence of the Wild Tomato Solanum pimpinellifolium Provides Insights Into Salinity Tolerance
Source: Front Plant Sci. 2018 Oct 4;9:1402. doi: 10.3389/fpls.2018.01402 (PMC6186997; doi:10.3389/fpls.2018.01402)
Supplement: Supplementary file 3 [file Data_Sheet_3.xlsx]

## Sheet: supplemental dataset 1_rna-seq_
#sample_id	1	2	3	4	5	6	7	8	9	10	11	12
#sample_name	Meristem_2	Petiole_1	Flower_2	Root_1_soil	Young_leaf	older_leaf	Root_200_NaCl_hydroponics	Shoot_200_NaCl_hydroponics	Immature_Fruit	9_Shoot_200_NaCl_hydroponics	21_Shoot_control_hydroponics	C2_Root_200_NaCl_hydroponics
#geneid	TPM	TPM	TPM	TPM	TPM	TPM	TPM	TPM	TPM	TPM	TPM	TPM
SPi14667.1	254.09	209.133	31.2846	37.3385	553.256	555.461	56.5851	165.938	58.6197	124.02	308.588	36.1087
SPi25967.1	298.348	570.827	1490.79	247.372	9.06046	48.7396	1037.01	9370.01	38.479	766.034	5.5729	391.621
SPi14666.1	190.275	242.063	34.1417	111.818	267.711	180.405	182.33	182.532	168.578	183.639	236.508	227.461
SPi14668.1	208.174	279.24	67.9525	162.251	73.1555	83.4135	272.134	261.683	89.7228	121.805	38.1378	108.311
SPi09423.1	331.738	532.873	754.947	340.388	174.151	243.47	380.781	363.809	208.226	301.358	129.474	148.123
SPi09417.1	150.284	301.977	112.09	70.4017	131.852	166.862	90.4824	242.188	107.112	125.495	127.246	59.6397
SPi09421.1	0	0	108.523	0	0	0	0	0.98089	0	0	0.274382	0
SPi09419.1	579.635	874.86	362.822	594.069	374.781	259.708	908.014	520.853	602.754	386.17	244.248	959.704
SPi09420.1	89.074	326.839	0	22.2546	29.6703	151.627	46.7431	407.753	1766.35	15916	0	248.959
SPi09418.1	1139.19	2343.19	854.571	793.256	520.475	456.961	1266.05	1719.11	2247.19	832.182	336.017	844.274
SPi12284.1	72.2688	164.096	0	100.949	44.8624	90.058	226.899	68.7427	0	118.905	44.708	114.207
SPi20741.1	83.0431	6.50047	0	4.73051	49.4033	72.3769	90.6646	9.90551	0	33.0127	7.38893	92.0713
SPi12286.2	0	0.454552	0.187138	0.220524	0.294006	0.632628	0.81057	0.692652	2.22968	0.738703	0.258339	0
SPi12286.1	0	0	0	0	0	0	0	0	0	0	0	0
SPi20741.1	229.219	89.1769	12.5733	29.3364	135.904	84.1588	61.3062	177.462	29.9611	81.3954	107.787	42.0434
SPi18962.1	0.776608	0.949869	0	0.921648	0	1.32199	0	2.41237	3.72745	0.771827	1.88946	0
SPi23339.1	0	0	0	0	0	0	0	0	0	0	0	0
SPi20943.1	0	0	0	0	0	0	0	2.52717	0	0	0	0
SPi20944.1	386.455	286.283	46.1418	7.0922	168.622	34.7574	21.1031	198.011	176.88	58.4032	66.8131	7.74042
SPi23834.1	0	0	0	0	0	0	0	0	0	0	0.319244	0
SPi25111.1	177.762	281.881	63.8724	111.841	55.1206	61.5838	352.918	148.728	72.886	79.0119	32.9101	121.485
SPi23734.1	154.426	211.319	40.0351	101.613	21.7723	28.6297	148.636	112.086	40.3618	41.0279	22.3195	83.1752
SPi23959.1	0	0	605.119	0	0	0	0	0	0	0	0	0
SPi23717.1	39.5332	74.4897	27.9771	121.095	13.5243	19.0975	73.9066	69.0343	23.0772	21.2377	10.0268	22.1425
SPi25690.1	3357.55	3057.95	628.44	152.503	3480.84	1473.48	1887.93	306.562	2768.08	1402.79	1395.29	781.611
SPi22104.1	225.238	310.423	635.714	209.678	73.5989	60.7765	306.654	220.036	159.613	125.713	42.1207	206.645
SPi21336.1	14.1467	12.6543	3.82756	5.88858	28.0623	23.0031	17.3682	12.5928	31.4161	10.9119	23.9975	15.5884
SPi22968.1	244.368	161.986	4.72136	67.4594	101.065	14.9632	212.17	0	192.667	2.91203	28.7187	222.393
SPi22969.1	1892.32	2166.2	1176.11	5077.61	2103.13	2431.75	3044.47	4136.85	2243.85	4586.35	1568.52	2902.84
SPi18038.1	170.842	39.6754	0	14.1154	603.918	587.159	117.917	8.06105	0	54.8058	659.935	469.17
SPi18040.1	628.308	681.271	170.652	179.195	290.669	209.196	596.453	346.043	211.378	321.807	154.527	234.688
SPi18037.1	159.434	237.036	87.9421	315.239	65.0703	51.3069	376.349	186.2	179.815	180.849	102.996	423.224
SPi18039.1	238.299	202.004	168.705	207.202	204.385	283.651	206.942	339.331	353.883	289.591	123.622	261.284
SPi21529.1	237.493	777.344	1451.19	265.304	53.0972	57.1259	244.838	62.8668	107.794	178.05	66.5741	266.148
SPi21082.1	335.691	362.788	57.3266	154.826	174.773	106.064	281.476	55.0528	230.383	103.665	103.093	249.082
SPi20146.1	649.266	886.64	212.193	304.85	570.546	1229.65	246.402	367.898	165.948	1897.06	862.649	88.9638
SPi22462.1	306.022	468.508	118.049	278.963	168.904	179.581	380.619	952.932	46.2139	271.685	95.5955	263.522
SPi22250.1	11.2124	28.6745	32.336	28.125	7.25745	8.67567	15.5623	1.26651	0	3.03911	11.514	6.60121
SPi20214.1	308.67	307.076	257.679	180.88	416.984	500.104	210.898	322.687	251.142	366.405	583.3	197.723
SPi24066.1	0	0	0	0	0	0	0	0	0	0	0	0
SPi22301.1	74.4017	101.032	90.8593	42.0627	51.9077	41.386	106.236	136.848	36.5538	68.7035	53.9589	47.0454
SPi17771.1	55.55	73.6733	147.611	204.525	25.944	81.4589	83.622	59.4585	9.63691	245.11	23.4945	108.358
SPi17771.2	0	0	0	0	0	0	0	0	0	0	0	0
SPi17772.1	2.96645	7.25651	8.96246	0	0	0	0	7.37171	35.5948	2.94818	1.03104	0
SPi21682.1	126.466	187.926	46.0029	50.8498	51.9654	35.023	168.439	40.3395	118.681	36.7684	37.9198	199.986
SPi25285.1	0	0	0	0	0	0	0	0	0	0	0	0
SPi22819.1	179.338	205.46	105.608	179.539	49.6695	36.0992	201.661	161.417	80.9467	174.583	43.5278	141.879
SPi20287.1	336.748	198.31	31.4015	762.274	128.268	31.8463	291.455	85.2325	254.413	241.709	19.507	444.243
SPi20288.1	122.16	79.6875	23.5801	3.32234	443.747	850.424	39.6487	76.5255	102.607	384.965	998.136	11.2077
SPi19676.1	147.954	183.95	78.7187	130.447	156.247	183.249	195.271	123.568	158.271	69.013	72.8908	178.979
SPi22977.1	391.227	884.203	1017.13	11.7756	762.542	488.017	71.991	33.4638	1847.14	163.417	920.804	42.2274
SPi24101.1	628.832	683.218	628.871	747.9	108.524	179.807	724.229	981.098	160.653	441.726	33.9475	349.673
SPi23813.1	520.886	722.472	77.2226	224.36	479.431	144.93	580.648	32.8533	464.481	40.9939	310.437	426.033
SPi25623.1	287.476	393.721	126.555	183.862	29.9601	86.4438	364.724	282.333	74.3598	138.576	43.6763	153.844
SPi23733.1	0	0	0	0	0	0	0	4.90347	0	0	1.02873	0
SPi21109.1	186.959	161.267	158.686	198.622	99.464	101.799	129.224	202.881	39.1851	180.534	144.291	45.4701
SPi24332.1	15.2509	30.1746	13.5522	10.3804	7.80683	3.43602	17.3304	27.8669	0	9.3617	5.30071	22.0774
SPi23643.1	0	1.37851	2.27012	1.67194	0	0	1.05351	2.80079	0	0	0	0
SPi21658.1	0.797855	0	0	0.946863	0	5.43263	0.497192	0	0	0.792943	2.77308	0
SPi19241.1	47.2238	81.5901	8.31447	39.975	6.27005	15.178	106.599	4.10324	61.0233	9.84609	4.01727	50.4724
SPi16252.1	25.9324	27.0535	5.3769	22.6291	2.41357	2.59669	43.252	17.0584	0	4.54814	11.6642	11.8548
SPi16253.1	530.067	1225.58	445.397	579.833	300.841	226.402	626.435	377.842	332.349	204.69	149.788	268.853
SPi23500.1	133.226	208.367	40.868	235.116	41.7948	40.73	186.797	59.4593	48.6927	37.667	18.2292	100.659
SPi23501.1	377.172	256.817	78.319	426.847	141.501	254.832	329.539	323.701	195.96	587.394	71.6278	251.817
SPi18374.2	4.9932	32.415	5.80225	2.73495	2.43086	1.96148	18.6694	10.4993	0	4.96246	2.40296	1.98995
SPi18374.1	0	0	0	0	0	0	0	0	0	0	0	0
SPi21476.1	28.8097	12.9203	35.3005	25.9276	27.3499	12.2604	27.8273	26.8474	55.3107	33.8816	29.2054	88.3126
SPi21477.1	3239.92	3957.83	699.048	1596.93	193.622	342.351	290.659	498.532	197.39	452.59	228.355	287.124
SPi25811.1	2183.6	3473.2	418.875	2240.31	889.193	608.975	1933.11	307.615	261.42	263.273	557.594	516.271
SPi25060.1	3033.98	4844.55	900.669	4855.27	565.34	699.47	1170.94	535.367	1245.87	831.375	556.293	253.178
SPi24539.1	0	0	0	0	0	0	0	1.20489	0	0	0	0
SPi21437.1	0	5.59384	1.84238	0	2.8945	0	0	0	0	1.81814	19.3931	0
SPi21438.1	0	0	0	0	0	0	0	0	0	0	0	0
SPi21266.2	0	0	0	0	0	0	0	0	0	0	0	0
SPi21266.1	7.60088	15.8043	7.27205	3.83368	4.81048	3.23467	11.1309	4.2499	5.47224	1.13311	1.18881	0.492244
SPi24986.1	47.8023	37.2062	17.5059	61.0275	57.298	34.5214	39.718	68.3943	69.5256	35.9909	24.67	37.5242
SPi24535.1	395.554	386.542	12.3204	190.433	23.2274	12.842	320.95	580.658	9.78619	462.826	39.9687	583.637
SPi23150.1	174.254	232.742	163.647	82.4651	32.1375	38.2155	204.518	426.384	179.586	127.495	39.7572	166.158
SPi24469.1	1.74144	0	0	1.55001	0	0	3.2556	6.49131	0	0	0	6.20282
SPi21573.1	34.5499	39.3635	15.2526	18.2545	22.4652	12.4877	64.2955	19.4062	53.3829	12.2297	35.0382	32.4898
SPi22996.1	80.9908	128.755	47.222	82.9199	34.8952	39.1203	112.374	102.475	21.3489	47.1533	18.6806	36.0074
SPi21390.1	12.3008	2.68663	176.973	2.60681	2.78036	1.12174	1.64258	45.3061	0	2.61966	2.59575	1.13803
SPi25141.1	118.223	69.156	27.9537	96.382	8.1328	7.87489	270.986	47.2617	78.947	30.651	1.78654	243.671
SPi24197.1	356.685	372.916	10.095	150.683	81.9433	58.2998	176.464	47.7438	64.1486	21.5848	46.4531	125.505
SPi23195.1	0	0	0	0	1.57988	0	0	1.24068	0	0	0.694107	1.29332
SPi18028.1	200.119	242.627	82.6004	57.5341	90.7892	55.8739	182.156	189.994	145.716	95.8891	51.8759	154.202
SPi25453.1	0	0	0	0	0	0	0	11.0991	0	0	0	0
SPi21559.1	7.56704	1.23403	13.2092	1.19737	41.5052	8.58739	16.347	1.25362	1.21064	0	8.94217	24.8293
SPi21560.1	1310.47	1651.6	433.878	877.575	388.644	514.455	2501.19	1070.61	444.423	461.401	242.265	1627.4
SPi25323.1	0	0	0	0	0	0	0	0	0	0	0	0
SPi21249.1	14.185	3.46994	1.90476	5.89199	4.48875	5.63422	8.54491	12.9251	9.07778	13.1579	7.06668	5.51187
SPi19545.1	276.181	2439.64	556.786	314.626	106.657	71.0764	526.66	138.139	44.6687	33.4976	28.8498	682.856
SPi19546.1	60.0043	85.9214	47.1648	125.632	105.746	161.104	211.586	20.6091	83.122	47.9988	118.181	360.795
SPi20366.1	135.08	131.896	130.608	254.607	51.1864	40.578	124.674	106.486	91.2578	84.8925	62.7307	151.436
SPi22474.1	302.948	739.206	174.999	45.6757	106.115	95.3552	231.054	124.052	96.9363	80.2887	42.78	177.191
SPi23616.1	448.784	434.242	124.575	199.853	117.43	89.7675	318.883	73.8821	226.025	42.2728	57.3242	121.428
SPi23908.1	130.281	141.703	19.9759	161.3	70.6129	41.4385	101.412	23.5253	229.351	54.211	75.5212	196.187
SPi16954.1	90.9976	196.605	52.4813	95.8516	45.2501	38.1001	158.636	95.6496	56.4258	53.0266	25.5772	43.6312
SPi24772.1	457.41	337.436	43.5264	236.369	188.053	156.952	215.912	66.2316	174.596	111.68	110.911	184.733
SPi20759.1	0	0	0	0	0	0	0	0	0	0	0	0
SPi20758.1	65.1157	44.6483	13.9104	18.1483	10.9271	2.51918	17.2147	23.2915	16.5737	8.82475	7.2011	7.66725
SPi18536.1	0	0	0	0	0	0	0	0	0	0	0	0
SPi18534.1	119.544	166.021	44.1831	119.855	89.4471	57.1389	142.568	116.706	102.459	50.3323	59.6632	106.784
SPi18537.1	28.1191	3.27548	2.69701	694.428	16.9487	63.8215	245.319	0	0	0	2.79236	487.344
SPi18535.1	0	0	0	1.83718	0	0	0	3.84699	0	0	0	0
SPi22282.1	168.431	182.704	97.4774	94.9692	74.763	51.2453	117.308	163.824	89.6204	88.6205	31.787	128.328
SPi24150.1	221.357	158.306	16.1208	43.4212	133.147	69.2891	68.1156	123.313	147.073	176.359	139.09	65.7534
SPi22654.1	897.416	508.657	83.7651	503.935	775.751	514.18	261.885	386.189	598.818	600.394	705.985	436.593
SPi22655.1	5.64977	17.2756	2.84492	16.7623	4.46957	6.01087	15.8432	0	0	14.0375	8.3456	21.9532
SPi22653.1	0	0	0	0	0	0	3.28226	0	0	0	0	0
SPi23854.1	129.121	140.839	74.2376	249.008	45.7381	29.5251	134.205	137.088	101.748	61.7689	32.319	138.536
SPi22704.1	0	0	0	0	0	0	0	0	0	0	0	0
SPi22704.2	2.9354	1.53869	0	1.99063	1.32698	0.356915	0.261318	2.6052	4.0254	0.833521	0.728746	0.543144
SPi23229.1	0	0	0	0	0	0	0	0.954297	0	0	0.533887	0
SPi24307.1	47.8935	56.0316	6.99032	7.82554	21.9645	3.54467	22.9247	29.323	0	6.89835	10.1325	12.5864
SPi20436.1	111.605	133.12	30.1893	42.4164	51.8075	32.972	121.853	63.0324	80.7928	37.5838	45.3622	108.117
SPi18396.1	1236.08	1201.09	193.828	2903.34	600.995	301.672	1738.87	790.814	1820.08	858.542	913.994	3157.6
SPi18397.1	19.2531	3.92474	16.1581	21.8968	7.61562	6.82788	19.9963	77.7474	30.8028	95.6728	3.34587	56.1087
SPi18398.1	0	0	21.6095	0	0	0	0	1.72007	0	0	0.962301	0
SPi20643.1	431.556	349.232	93.2259	525.305	113.458	83.2274	398.924	270.537	219.022	181.407	107.398	621.446
SPi20644.1	233.853	552.981	148.634	2531.66	49.3339	116.77	245.47	0	0	640.426	87.7816	484.628
SPi22538.1	0	0	0	0	0	0	2.55736	0	0	0	0	0
SPi22538.2	0	0	0	0	0	0	0	0	0	0	0	0
SPi22788.1	0	0	0	0.895861	0	2.57001	0.940823	1.8759	0	1.50046	0.524742	0
SPi25624.1	13404.5	13836.1	13877	32292.9	2533.83	3567.11	15186	22015.1	7670.04	1876.04	582.663	8041
SPi19743.1	0	4.02794	1.10553	7.16516	0	0	58.83	2.04594	0	0	0	41.9439
SPi19744.1	287.378	282.747	57.8834	96.2852	281.86	208.921	244.384	359.439	255.288	217.126	290.82	197.421
SPi25640.1	1579.39	2666.19	2329.99	2576.49	1113.74	1479.55	2374.06	2235.15	272.463	1577.19	447.222	836.569
SPi21837.1	2218.72	2116.67	551.993	1739.48	4185.46	4146.65	2805.56	978.409	4549.48	2677.13	3941.51	5323.74
SPi21415.1	7.8518	0	0	0.582388	0	0	1.22323	2.439	0	0	0	0
SPi15575.1	300.339	281.06	130.6	361.356	221.596	137.086	299.488	128.581	697.733	359.838	214.004	184.09
SPi15576.1	211.364	310.576	94.0811	291.289	123.839	72.7575	320.069	285.031	150.613	165.612	81.1102	248.07
SPi19755.1	359.782	416.568	234.515	152.099	167.063	61.7285	293.989	237.211	187.699	114.478	110.591	297.467
SPi19756.1	1519.25	665.741	168.796	132.442	5478.39	4951.27	216.131	1048.49	1531.25	1580.81	5982.04	219.239
SPi19319.1	165.167	301.942	1079.96	333.791	54.8401	63.5164	549.672	249.827	48.3796	141.83	56.9149	279.437
SPi13302.1	91.5155	557.079	4.25375	35.9238	129.76	76.9929	268.694	14.8697	22.8068	36.7306	85.3914	175.977
SPi13301.1	680.354	370.845	60.7568	44.1123	1031.51	1106.13	109.146	655.292	291.426	463.026	795.443	57.9747
SPi13303.1	50.089	36.2013	10.3182	7.7682	32.421	31.4898	64.9099	40.3122	21.8555	26.5874	13.8483	37.599
SPi13304.1	182.312	138.149	186.659	37.5595	109.745	42.5834	145.732	126.685	96.4176	102.461	77.7249	135.987
SPi21067.1	561.735	577.918	247.77	1234.45	265.56	201.804	785.365	554.887	364.039	377.533	192.139	779.86
SPi22140.1	7.18503	2.51086	2152.19	0	0	0	0	1.27536	0	0	0	0
SPi14202.1	1536.66	2034.32	379.967	512.874	2145.98	2904.45	1457.3	1658.77	386.429	1463.68	1377.89	913.825
SPi24718.1	97.3829	4.33123	144.436	52.5319	67.2351	37.6753	28.6875	30.7999	0	61.5894	33.2316	0
SPi17400.1	87.1707	221.728	25.6375	42.8756	125.31	89.7328	149.344	9.58504	185.128	26.578	59.9696	218.818
SPi17401.1	0	0	11.8877	1.10593	0	12.6906	92.1408	0	711.17	1.23487	0.86372	163.349
SPi22259.1	67.6762	62.2414	51.2492	11.8294	9.96075	13.8422	38.577	25.4222	42.806	32.3263	7.47597	57.0784
SPi22260.1	65.4478	32.0197	65.9121	23.3013	10.3552	16.7114	16.3138	0	15.7064	32.5224	6.82424	220.402
SPi20402.1	42.4012	15.9572	6.56953	1861.84	0	2.77607	506.097	54.7104	0	1653.19	0	7528.16
SPi20403.1	0	0	0	605.261	0	0	19.47	0	0	162.564	0	2180.51
SPi20401.1	0	0	0	88.0219	0	0	38.9219	9.70077	0	147.427	0	161.797
SPi21310.1	127.2	187.204	28.5605	158.627	65.986	31.9467	93.8199	53.8918	124.105	74.6067	77.8394	140.445
SPi18230.1	11.7629	1.07903	2.36926	0	16.5175	6.00703	0.733015	1.46155	4.94004	0.584521	6.74581	4.38023
SPi21755.1	445.29	663.305	137.018	247.179	111.063	196.305	440.804	681.917	70.2439	210.365	34.6649	167.795
SPi23607.1	0	0	0	0	0	0	0	1.28433	0	0	0	0
SPi23993.1	439.772	768.828	186.762	260.952	166.142	103.313	817.344	401.589	187.263	172.815	85.5492	258.288
SPi22814.1	282.067	278.731	61.4903	293.413	188.449	122.6	232.846	186.456	347.743	182.899	212.812	402.099
SPi22991.1	0	0	0	0	9.90572	0	0	0	0	0	0	0
SPi22992.1	0	0	0	0	0	0	0	0	0	0	0	0
SPi21074.1	102.301	100.26	13.2086	0	118.284	17.8609	1.63462	14.6666	0	50.8357	49.9158	0
SPi23477.1	1.1119	1.35996	0	5.938	8.79629	0	107.398	0	5.33673	1.10505	3.09167	373.002
SPi20243.1	157.763	193.209	73.0609	103.92	99.2636	71.4867	277.616	263.564	79.9383	107.236	60.2311	134.461
SPi20244.1	0	0	11.7825	6.94227	0	0	0	14.5368	0	0	0	0
SPi20245.1	1396.77	1616.69	316.37	1013	398.581	336.294	549.439	181.656	1448.4	462.724	229.836	460.296
SPi25491.1	0	0	0	0	0	0	0	0	0	0	0	0
SPi17379.1	162.328	82.6029	32.6349	2.15647	264.504	127.594	4.90685	27.0934	127.188	62.9062	182.417	0
SPi20950.1	3.60231	4.40598	5049.98	4.27507	0	0	4.48963	0	0	0	0	0
SPi20951.1	48.658	74.4969	12.7985	32.0656	21.5564	15.6887	61.571	39.9736	26.926	24.6912	15.161	26.8405
SPi24651.1	168.979	451.889	91.7229	402.775	30.8144	29.2522	497.236	46.2622	153.96	113.287	18.7144	206.254
SPi20789.1	116.932	296.463	69.3521	176.194	86.3025	63.2545	267.676	163.927	89.1755	113.501	53.0829	78.1554
SPi18294.1	117.46	125.992	111.721	62.6456	105.461	69.2279	214.216	116.988	211.972	118.59	136.489	348.045
SPi21798.1	1410.31	448.023	166.196	265.703	3163.31	1523.59	478.904	1433.18	1600.7	1873.07	4161.77	743.639
SPi17051.1	189.346	190.151	220.664	75.9049	73.143	55.2466	105.168	95.9947	56.9898	61.9926	38.0776	97.6066
SPi17052.1	957.662	1448.82	286.632	362.743	551.798	453.779	987.218	169.845	376.143	141.032	313.067	701.971
SPi25793.1	0	0	0	0	0	0	0	0	0	0	0	0
SPi24286.1	104.518	139.688	40.4307	225.075	95.279	73.641	141.046	26.661	305.641	29.5801	76.7435	284.197
SPi23190.1	0	0	0	0	0	0	0.650748	0	0	2.07568	0	0
SPi19784.1	297.002	276.568	87.9413	44.6185	272.059	257.834	233.618	296.028	64.0315	121.873	143.039	146.264
SPi23823.1	0	0	0	0	0	0	0	0	0	0	0	0
SPi20290.1	1751.05	2987.69	903.781	2418.37	1412.98	1136.41	736.552	989.949	2458.3	1448.78	976.815	578.344
SPi20291.1	27.5426	3.13371	5.16056	0	6.08069	2.18069	0	0	0	0	13.8028	0
SPi23628.1	0	0	0	0	0	0	0	0	0	0	0	0
SPi18178.1	1338.94	3968.11	222.509	477.769	312.16	201.469	1078.44	347.282	263.76	177.948	33.2687	77.5956
SPi18179.1	188.371	111.4	31.2704	39.3057	221.894	236.528	43.2133	113.812	72.0312	96.6915	198.932	41.5576
SPi24220.1	0	0	0	0	0	0	0	1.9571	0	0	0	0
SPi25586.1	0	0	0	0	0	0	0	18.5263	0	0	0	0
SPi16696.1	257.866	103.61	4.5099	8.19315	478.262	654.305	23.4876	124.73	161.201	611.953	575.757	22.2342
SPi16698.1	568.913	531.29	183.204	605.595	397.266	269.338	613.791	418.114	602.555	381.18	315.415	936.21
SPi24846.1	0	0	0	0	0	0	0	0	0	0	0	0
SPi23300.1	0	0	0	0	0	0	0	0	8.43051	0	0	0
SPi23473.1	0	0	0	0	0	0	0	0	0	0	0	0
SPi23474.1	0	0	0	0	0	0	0	0	0	0	0	0
SPi24427.1	0	0	0	0	0	0	0	0	0	0	0	0
SPi20793.1	0	0	0	1.63736	0	0	5.73178	0	0	0	0	7.14804
SPi20794.1	0	0	0	0	0	0	0	0	0	0	0	0
SPi25890.1	0	0	0	0	0	0	0	0	0	0	0	0
SPi19565.2	65.0424	90.1603	44.1544	27.4452	39.6397	23.374	68.1536	19.1564	24.2807	35.9122	27.9651	36.1941
SPi19565.1	0	0	0	0	0	0	0	0	0	0	0	0
SPi19565.3	0	0	0	0	0	0	0	0	0	0	0	0
SPi25054.1	603.3	671.621	366.235	1400.12	161.743	165.457	890.103	351.9	120.651	136.017	114.357	442.8
SPi25366.1	0	0	0	0	0	0	0	0	0	0	0	0
SPi24813.1	312.96	707.51	817.078	1399.38	178.355	318.129	613.726	1575.7	316.794	1643.61	235.592	939.425
SPi23739.1	219.898	328.401	91.0707	209.199	148.121	119.35	305.591	180.172	141.49	176.974	100.66	325.065
SPi15610.1	595.697	939.818	107.478	226.823	33.771	61.1062	391.771	720.875	23.2829	113.778	18.2091	145.768
SPi15611.1	57.4057	52.7807	8.3729	7.98728	49.7988	21.3972	48.1085	18.6927	25.1775	16.3287	28.0708	40.5099
SPi25468.1	0	0	0	0	0	0	0	0	0	0	0	0
SPi22068.1	87.3916	93.4796	63.0907	27.8798	37.6655	23.9941	89.0083	72.3903	53.3708	32.9981	40.9347	111.975
SPi21905.1	0	0	0	0	0	0	0	0	0	0	0	0
SPi21904.1	19.3543	32.7769	193.416	65.373	9.42233	2.53431	22.2661	3.69969	0	23.674	0	0
SPi22679.1	142.648	151.889	24.5931	109.384	170.57	162.22	110.791	49.5833	166.519	79.0238	166.645	108.002
SPi18721.1	393.029	652.893	248.321	496.005	183.997	294.332	806.684	629.036	112.261	308.924	158.788	398.643
SPi18722.2	50.118	45.6067	19.3818	25.9324	50.7503	15.0153	45.9729	35.3707	57.7318	24.7055	15.8864	7.78972
SPi18722.1	0	0	0	0	0	0	0	0	0	0	0	0
SPi22467.1	167.759	296.725	319.439	62.6876	76.5277	59.8006	192.742	197.056	56.2041	97.9105	39.1075	114.413
SPi20686.1	573.756	415.879	741.396	211.59	206.749	303.108	182.068	321.291	241.816	326.038	156.56	117.401
SPi16471.1	77.4466	108.066	9.88681	35.2755	38.8321	25.0671	67.6343	54.2133	54.9722	19.5135	20.0936	71.348
SPi16472.1	1.8058	0	178.527	43.754	9.04767	2.56162	112.905	729.214	17.3344	68.1979	7.63623	84.5911
SPi21878.1	0	0	0	0.700217	0	0	0	4.39868	0	0	0.410145	0
SPi25320.1	0	0	0	0	0	0	0	0	0	0	0	0
SPi24201.1	0	0	0	0	18.2209	1.96034	0	5.72357	0	0	0	0
SPi24006.1	3.89729	42.1064	10.4665	18.1152	10.2772	14.3741	50.1918	32.2829	0	22.5942	10.385	5.04788
SPi17148.1	70.8567	123.352	24.6598	12.0777	28.0881	27.2234	72.0978	65.4124	14.3234	32.0923	19.3615	24.7775
SPi23990.1	0	0	0	0	0	0	0	0	0	0	0	0
SPi18135.1	40.6052	56.3755	17.6835	30.6063	24.3093	19.6153	20.5164	12.2722	44.7722	31.6297	17.5459	22.7429
SPi18134.1	472.663	672.723	117.532	646.999	235.171	175.311	832.909	483.355	247.692	216.104	167.408	486.969
SPi24893.1	0	0	0	2.62953	0	0	0	0	63.8082	0	0	0
SPi25878.1	0	0	0	7.06735	0	0	0	0	28.5827	0	0	0
SPi16385.1	343.423	903.017	283.334	398.267	230.312	205.061	896.984	913.878	196.978	375.772	172.385	429.416
SPi24125.1	0	0	0	0	0	0	0	0	0	0	0	0
SPi24124.1	0	0	0	0	0	0	0	0	0	0	0	0
SPi22409.1	0	0	0	0	0	0	0	0	0	0	0	3.31423
SPi25539.1	0	0	0	0	0	0	0	0	0	0	0	0
SPi20271.1	280.885	340.515	75.2174	91.7283	252.833	300.738	136.38	450.437	105.399	133.659	141.092	42.4232
SPi25795.1	0	0	0	0	0	0	0	0	0	0	0	0
SPi25837.1	2133	3410.68	681.142	2228.74	436.36	654.834	1331.25	602.4	165.463	579.729	253.713	250.899
SPi23028.1	279.341	578.67	158.402	111.997	85.6081	31.0582	159.176	376.791	129.846	138.811	66.9131	122.233
SPi23029.1	13.9899	8.55552	0	203.383	38.7362	23.8145	523.078	8.69134	0	0	0	212.912
SPi24235.1	0	0	0	0	0	0	0	0	0	0	0	0
SPi23610.1	0	2.207	5689.75	4.28285	0	0	1.12445	0	0	0	0	0
SPi22079.1	49.9262	101.367	33.5202	35.9453	44.2366	49.576	94.1659	112.902	31.9505	73.1051	32.623	50.4394
SPi24338.1	0	0	0	0	0	0	0	0	0	0	0	0
SPi25847.1	476.929	640.497	296.833	1020.5	144.884	109.601	807.204	564.147	396.013	256.904	88.5182	2126.23
SPi24368.1	0	0	0.955339	0	0	0.807391	0	4.71465	4.553	0	0	0
SPi16909.1	215.601	184.382	17.1871	50.2956	127.81	48.9022	120.528	31.1003	382.251	42.9677	97.08	86.2071
SPi16910.1	920.355	1087.64	312.442	437.275	206.315	149.337	589.681	1132.65	233.501	277.418	102.424	202.466
SPi22828.1	497.555	301.365	85.9138	164.587	1184.63	1312.23	161.265	784.617	259.625	432.917	1006.29	67.9015
SPi21553.1	0	0	0.729015	0.429536	0	0	148.861	5.84631	0	1.43885	0.251596	35.6284
SPi21868.1	643.722	750.949	873.309	132.207	102.151	45.7923	236.662	139.991	91.14	33.9695	38.4993	103.299
SPi22293.1	162.713	230.111	10.2417	117.671	190.404	64.9174	127.802	12.6359	56.9456	53.9039	73.6376	48.2971
SPi22295.1	201.097	52.6044	31.6077	317.285	38.6227	84.0958	52.8788	69.3269	153.427	43.8996	59.3901	52.6955
SPi22294.1	1896.22	2301.56	2468.48	1594.72	641.269	767.952	1497.36	2008.37	301.058	1035.78	444.406	1256.14
SPi23252.1	0	0	0	0	0	0	0	0	0	0	0	0
SPi24268.1	0	0	0	0	0	0	0	0	0	0	0	0
SPi20779.1	135.358	172.677	88.3137	155.672	80.0241	55.1262	198.857	151.457	126.616	93.2994	66.9013	157.882
SPi23038.1	0	4.05261	0	0	10.485	0	6.19434	4.11695	0	0	0	4.29161
SPi23039.1	0	0	2.01629	2.376	0	0	0	0	0	0	0	0
SPi22103.1	21.9916	29.2369	8.66645	4.42544	10.2873	5.85947	19.5435	31.8395	11.932	13.1137	6.64656	5.44915
SPi25678.1	0	0	0	4.71157	0	0	0	4.93292	0	0	0	0
SPi23490.1	9.58873	4.39799	1.20709	67.9215	0	8.16126	32.4908	20.8498	0	8.33848	0	6.2098
SPi14260.1	0	0	1.92032	28.2864	0	0	19.606	0	0	0	0	0
SPi14262.1	0	0	0	0	0	0	0	0	0	0	0	0
SPi14262.2	0	0	0	0	0	0	0	0	0	0	0	0
SPi14261.1	29.0466	30.6952	11.9351	5.6533	11.7652	11.2734	23.7481	42.7316	6.69186	10.6233	4.36131	13.5439
SPi24182.1	0	13.3931	0	47.4324	0	2.796	181.51	0	0	103.386	0	167.359
SPi22993.1	0	0	0	0	0	0	0	0	0	0	0	0
SPi19418.1	0	0	0.287896	0.339257	0	0	0	0	0	0	0	0
SPi23935.1	98.1241	127.516	1163.78	141.663	52.6751	39.1483	176.344	165.464	77.7928	84.0238	30.4506	139.576
SPi16516.1	431.052	501.649	47.8516	2.25554	269.439	88.3235	2.84249	37.7841	56.5573	35.511	108.599	0
SPi21528.1	9.02475	0	8.13205	30.7214	6.01224	0.808552	91.7579	3.54107	0	0	2.97161	96.589
SPi20117.1	0	0	0	0	0	0	0	0	0	0	0	0
SPi21247.1	0	0	192.865	0	0	0	0	0	0	0	0	0
SPi21248.1	0	0	0	0	0	0	0	0	0	0	0	1.65232
SPi22583.1	0	0	0	0	0	0	0	0	0	0	0	0
SPi18737.1	516.844	266.439	98.0901	140.137	453.205	470.655	373.636	913.506	257.618	792.611	404.412	191.266
SPi18736.1	255.476	372.608	979.635	288.601	305.832	319.6	298.58	149.133	222.103	222.764	354.006	283.45
SPi25033.1	0	0	0	0	0	0	0	0	0	0	0	0
SPi25813.1	0	0	0	0	0	0	3.71102	0	0	0	0	0
SPi25742.1	1888.64	4822.1	753.498	1526.93	1063.12	803.739	2204.47	868.716	431.45	656.953	511.887	569.216
SPi21433.1	2853.95	1396.68	189.103	243.006	4557.23	5536.5	564.674	2695.19	990.954	4369.41	4631.46	355.456
SPi21432.1	8265.74	2421.88	1468.13	47.2787	13204.2	20857	378.823	4022.32	1253.49	14989.7	12404.4	217.866
SPi25882.1	325.557	131.575	45.6162	55.4341	405.362	308.415	131.427	643.699	139.272	458.601	348.314	36.6671
SPi25463.1	0	0	0	0	0	0	0	0	0	0	0	0
SPi18697.1	182.055	58.7737	16.5248	13.6773	137.225	135.334	47.4735	127.18	50.6279	89.3022	100.074	32.3849
SPi18698.1	53.8791	107.377	1192.47	24.0721	42.1226	34.5285	49.3755	50.0124	22.8178	29.9236	16.9641	21.7568
SPi24659.1	0	0	0	0	0	0	0	0	0	0	0	0
SPi22089.1	0	0	0	0	0	0	0	0	0	0	0	0
SPi20051.1	0.721116	0	0	0	0	0.613764	0	0	0	0	0.501271	0
SPi22005.1	2274.68	3521.08	359.524	2442.27	1344.85	1155.29	1902.75	234.782	1418.45	393.782	728.562	1098.38
SPi23693.1	214.934	324.532	40.2578	23.3761	151.245	158.775	92.4211	131.01	37.5383	139.912	101.082	25.5127
SPi16830.1	374.494	492.455	271.626	461.129	148.132	139.14	465.53	179.616	238.65	213.574	135.388	466.206
SPi16831.1	601.732	692.226	200.355	916.482	455.876	256.076	1340.51	691.648	1012.48	379.367	300.599	1602.55
SPi16832.1	1050.12	1890.53	1490.38	986.706	386.014	275.958	2001.44	2509.37	542.155	337.383	103.485	831.056
SPi25485.1	0	0	0	1.60097	0	0	551.473	0	0	0	0	31.4514
SPi17399.1	622.293	1347.34	262.159	691.444	197.98	607.627	882.097	1395.11	171.593	571.827	65.2359	526.729
SPi17397.1	207.286	275.146	63.9738	173.305	81.9927	43.2939	179.175	176.847	236.117	122.467	88.3141	244.975
SPi17398.1	73.6744	75.0925	5.15257	24.8944	61.5223	26.9987	74.6054	50.8564	24.5564	29.4917	23.4729	9.27746
SPi25548.1	0	0	0	0	0	0	0	0	0	0	0	0
SPi20443.1	137.697	195.709	67.8004	169.977	42.2455	36.0361	237.456	116.825	110.302	48.9019	22.1397	208.98
SPi24863.1	269.93	589.273	108.305	179.953	154.84	110.754	732.483	428.928	0	184.902	152.128	80.7889
SPi25881.1	0	0	0	0	0	0	0	0	0	0	0	0
SPi25853.1	0	0	0	0	0	0	0	0	0	0	0	0
SPi24260.1	0	0	0	0	0	0	0	0	0	0	0	0
SPi24254.1	0	0	0	0	0	0	0	0	0	0	0	0
SPi21181.1	400.991	488.736	310.578	546.48	264.171	175.067	722.367	438.617	496.307	300.356	164.632	721.456
SPi24437.1	175.969	236.973	129.929	275.378	63.474	72.9462	256.813	175.029	118.155	129.578	46.7421	341.29
SPi23929.1	0	0	0	0	0	0	0	0	0	0	0	0
SPi23928.1	0	0	0	0	0	0	0	0	0	0	0	0
SPi23054.1	0	0	0	0	0	0	0	2.70509	0	0	0	0
SPi24343.1	131.248	50.1652	70.2199	79.0966	97.3413	28.7999	18.5302	5.09616	29.5286	107.001	65.2184	116.872
SPi25335.1	0	0	0	0	0	0	0	0	0	0	0	0
SPi23669.1	0	0	0	0	0	0	0	0	0	0.557685	0	0
SPi21023.1	6.45651	4.51254	7752.6	0.547309	1.45937	0.785047	1.14955	0	2.2135	1.83336	0	0
SPi24864.1	0	0	1794.2	0	0	0	0	0	0	0	0	0
SPi22009.1	1465.26	2105.05	1527.1	1894.13	589.203	512.596	1697.58	1244.28	1021.2	811.434	480.498	1387.24
SPi25041.1	8.17761	137.528	0	40.0325	12.9387	97.443	34.3978	1033.86	0	262.104	8.52678	0
SPi24904.1	0	0	0	0	0	0	0	0	0	0	0	0
SPi17333.1	0	0	0	0	0	0	0	0	0	0.333366	0.116585	0
SPi17334.1	278.855	231.478	120.62	300.553	331.267	132.289	245.559	240.833	552.916	197.177	248.18	466.575
SPi18615.1	60.8938	92.3461	21.6541	25.8094	39.993	32.8294	100.339	81.9836	78.7788	37.0291	30.9768	75.47
SPi19984.1	245.803	392.869	103.555	194.666	153.396	82.5172	386.903	240.924	152.759	127.498	84.752	142.062
SPi19983.1	0	0	0	0	0	0	0	0	0	0	0	0
SPi19981.1	1.00206	80.8905	1031.37	44.0004	0	10.2346	111.775	188.006	0	0	0	380.283
SPi19982.1	264.957	195.948	45.507	418.035	307.102	182.683	383.979	126.326	226.738	135.745	270.916	502.799
SPi20602.1	222.291	114.477	53.0213	86.7783	78.6723	57.2575	131.232	170.808	49.1345	142.437	48.7963	280.341
SPi20603.1	309.593	347.96	143.254	153.916	46.3364	153.117	255.497	280.708	140.562	195.423	68.3432	460.601
SPi20604.1	37.2678	69.2997	46.9914	39.5534	19.1758	8.25229	49.8462	79.0587	21.0866	34.0271	12.1105	29.4331
SPi24116.1	0	0	0	0	0	0	0	0	0	0	0	0
SPi24193.1	2847.62	976.579	967.034	866.02	198.166	1650.84	333.875	1830.7	29.2221	14065.7	32.044	121.667
SPi12282.1	40.1208	34.4625	423.794	23.6251	20.8368	3.91008	27.8645	1.52216	108.778	5.47884	9.79318	3.17347
SPi12283.1	118.335	221.615	26.7474	158.296	90.1137	84.3926	380.478	452.832	82.1498	101.769	55.6937	187.289
SPi23814.1	2934.16	4257.4	1019.63	6529.85	4311.49	5055.25	4678.03	2961.3	2851.4	4875.87	5670.55	4587.95
SPi20709.1	186.238	175.789	40.0532	203.117	110.664	142.172	249.376	159.836	60.5574	95.9533	84.4639	119.367
SPi20553.1	800.359	1064.28	294.91	137.974	518.538	520.109	446.277	506.655	248.511	354.74	191.297	274.638
SPi24924.1	0	0	0	0	0	0	0	0	0	0	0	0
SPi23146.1	83.4301	131.871	69.8028	148.517	32.4933	42.606	193.564	130.775	12.3211	66.3331	23.6441	28.2621
SPi22376.1	170.921	153.939	69.2445	313.714	63.9205	75.383	152.989	125.492	136.105	117.75	51.0354	105.659
SPi25046.1	0	0	0	0	0	0	0	0	0	0	0	0
SPi17107.1	115.91	154.93	65.3327	52.7241	40.8622	34.5421	117.063	173.817	85.5887	79.14	25.4327	100.75
SPi17108.1	162.155	65.736	10.1777	26.1674	131.552	18.376	128.243	3.99536	76.065	8.67416	73.6028	99.3617
SPi23388.1	0	0	0	0	0	0	0	0	0	0	0	0
SPi23389.1	0	0	0	0	0	0	0	0	0	0	0	0
SPi16986.1	32.2107	76.8918	34.0052	51.0125	25.3064	19.8526	67.5542	43.8865	12.2614	24.9476	7.4121	13.8108
SPi16987.1	2.32891	0	0	0	0	0	0	0	0	0	0	0
SPi25576.1	0	0	0	0	0	0	0	0	0	0	0	0
SPi25628.1	0	0	0	0	0	0	0	0	0	0	0	0
SPi25596.1	0	0	0	0	0	0	0	0	0	0	0	0
SPi24692.1	0	0	0	0	0	0	0	0	0	0	0	0
SPi24892.1	0	0	0	0	0	0	0	7.22932	0	0	0	0
SPi25342.1	1729.5	2789.98	518.382	2909.63	546.943	510.967	4210.4	1936.19	486.305	842.193	381.535	1671.65
SPi22343.1	31.3551	63.2444	6.64789	21.5432	13.9257	14.0459	39.4213	24.6058	14.5213	19.1346	8.79485	15.6748
SPi24142.1	1488.57	2502.13	44.3429	0	506.416	550.606	37.9913	46.292	723.404	154.841	334.324	0
SPi24444.1	0	0	0	0	0	0	0	0	0	0	0	0
SPi24997.1	158.032	203.076	138.336	83.8814	54.8612	38.5924	99.726	174.816	32.0042	94.1029	37.0813	97.5938
SPi25830.1	0	0	0	0	0	0	0	0	0	0	0	0
SPi20915.1	10.6474	51.1143	5.89758	12.32	10.1078	4.07803	32.3457	21.1672	0	14.8145	5.08841	2.75815
SPi22344.1	216.997	184.93	297.491	130.423	97.4627	78.6433	211.996	564.466	162.946	189.225	77.6104	92.478
SPi23769.1	0	0	36.984	0	0	3.47295	0	0	0	0	0	0
SPi19480.1	157.5	95.6936	15.4497	1.21373	263.762	387.797	5.09859	179.177	36.8156	209.893	254.158	9.27267
SPi19481.1	449.021	485.409	436.833	950.278	140.882	204.621	634.928	429.895	347.998	410.859	113.622	385.527
SPi25202.1	0	0	0	0	0	0	0	0	0	0	0	0
SPi24990.1	114.264	227.581	38.9869	21.1186	59.2752	45.1724	122.955	113.269	29.9687	81.9123	49.263	36.3929
SPi24839.1	0	0	0	0	0	0	0	0	0	0	0	0
SPi22093.1	330.138	375.957	269.857	422.415	107.512	86.2067	349.739	135.804	218.452	115.633	85.78	399.789
SPi22094.1	228.657	312.425	69.1529	125.902	54.322	50.8459	198.973	324.21	56.0273	136.486	46.5386	93.3849
SPi12328.1	122.732	174.363	25.6713	10.3638	100.829	28.5259	287.984	24.0476	13.594	18.7656	124.363	39.1302
SPi12329.1	995.066	1984.25	325.56	610.602	342.561	210.866	1401.16	334.158	636.275	172.788	220.087	360.65
SPi21912.1	2428.85	1763.8	478.737	686.013	1789.94	896.888	1068.59	4542.25	596.51	306.511	569.055	451.871
SPi24169.1	1.72029	0	0	1.02079	0.680468	0	1.87604	0	0	0.427426	0.448437	1.11409
SPi20450.1	1.66925	2.04166	1.68109	1.981	5.28222	2.13113	16.6434	21.7777	6.00887	0	3.48105	19.4586
SPi20451.1	41.0573	0	70.2926	0	0	0	0	0	0	0	0	0
SPi20948.1	0	0	0	0	0	0	0	0	9.91464	0	0	0
SPi20949.1	0	0	0	0	0	0	0	0	0	0	0	0
SPi24703.1	0	0	0	0	0	0	0	2.44687	0	0	0	0
SPi22732.1	155.45	404.028	46.386	33.0958	30.7444	11.0257	187.687	257.532	44.9046	77.6042	26.6394	42.8787
SPi22034.1	131.074	177.066	42.0311	55.3338	74.288	44.4025	141.417	125.59	64.1631	69.3463	79.5548	170.616
SPi22035.1	99.7429	73.1972	17.3505	23.1361	32.9975	45.5342	32.7731	45.0662	17.4084	14.4187	12.2911	25.838
SPi22247.1	9.92663	6.6225	0.908822	7.76444	4.99737	4.60847	10.9659	3.36382	0	5.82962	10.821	0
SPi24726.1	0	0	0	0	0	0	0	0	0	0	0	0
SPi24191.1	0	0	0	1.5402	0	0	0	0	0	0	0	0
SPi24470.1	0	0	0	0	0	0	0	0	0	0	0	0
SPi23036.1	487.372	481.447	59.651	153.869	214.735	55.9706	414.443	38.2464	174.602	57.4757	148.808	424.665
SPi24041.1	0	0	0	0	0	0	0	0.459572	0	0	0	0
SPi25889.1	0	0	0	0	0	0	0	0	0	0	0	0
SPi24922.1	0	0	0	0	0	0	0	0	0	0	2.87786	0
SPi24153.1	141.466	989.837	112.949	16.6373	114.939	229.964	39.7099	193.192	0	235.591	48.7258	46.2203
SPi21015.1	230.535	189.896	99.5014	322.445	74.4398	44.0483	140.728	67.2264	491.145	88.8407	58.8682	124.923
SPi21016.1	495.531	540.154	199.999	274.679	178.802	228.588	464.372	622.755	213.328	301.691	121.448	378.481
SPi19461.1	2339.11	2106.81	162.94	98.2211	898.737	321.316	592.134	179.854	596.139	150.123	395.583	370.13
SPi19462.1	946.088	853.61	231.235	1771.64	552.119	364.614	1426.63	699.72	719.829	587.959	595.16	1511.02
SPi23131.1	2.17204	0	0	1.28884	0	0.616229	1.57912	0.899596	0	0	1.00657	0
SPi18089.1	34.7052	40.9585	13.49	0.903219	39.9791	10.3645	13.8488	0	39.4515	9.68184	25.5003	34.6992
SPi15429.1	0	0	145.839	0	2.69556	0	0	0	0	0	1.18428	0
SPi15430.1	43.6462	28.9331	5.20087	0.790802	49.2891	26.9398	13.9107	8.48654	9.99459	13.5762	35.0298	14.2408
SPi24316.1	0	0	0	0	0	0	0	0	0	0	0	0
SPi25063.1	0	0	0	0	0	0	0	0	0	0	0	0
SPi24895.1	106.36	119.755	35.0375	190.221	43.2506	33.4186	125.126	115.48	130.008	61.7437	35.2398	147.417
SPi18687.1	126.769	174.608	114.756	85.3943	46.9529	41.9327	295.702	1456.63	241.305	245.821	27.0873	217.558
SPi20218.1	0	0.882477	0	0	0	0	0	0	0	0	0	0
SPi18953.1	0	0	0	0	0	0	0	0	0	0	0	0
SPi18954.1	249.218	415.125	169.866	149.311	105.659	75.2956	402.628	206.153	204.867	122.473	72.5021	197.065
SPi23359.1	0	0	0	0	0	0	0	0	0	0	0	0
SPi23358.1	0	0	0	0	0	0	0	0	0	0	0	0
SPi24383.1	384.035	968.564	41.2671	800.686	98.004	234.401	989.923	2807.37	18.2951	680.946	36.7643	1725.52
SPi22820.1	0	0	0	0.792133	0	0	7.487	1.6587	0	0	0	5.1872
SPi23793.1	261.399	255.774	65.8133	76.1445	280.112	351.931	64.4171	261.31	134.017	240.896	140.823	12.3117
SPi19826.1	36.5201	70.9061	9.77349	35.7636	69.5008	16.9546	200.524	2.53857	55.1593	10.6602	51.8379	37.3785
SPi25817.1	0	0	0	0	0	0	0	0	0	0	0	0
SPi22794.1	635.463	685.181	414.014	218.238	306.686	327.539	6.6368	85.5738	20.4469	16.9354	9.13075	16.5534
SPi22733.1	137.223	228.324	57.1939	142.051	84.6964	83.7219	247.053	148.893	31.9529	73.1848	37.5885	101.713
SPi25835.1	0	0	0	0	0	0	0	0	0	0	0	0
SPi23635.1	250.162	322.183	10.0107	139.593	89.1225	56.4027	240.547	10.2924	0	9.879	22.4567	227.455
SPi19197.1	0	0	0	0	0	0	0	0	0	0	0	0
SPi19198.1	1.64409	1.82807	422.668	0.709505	0.472963	0.254424	0	1.11426	0	1.18834	0	2.71024
SPi24686.1	374.464	726.674	150.355	242.895	407.573	209.875	980.305	44.0949	531.554	95.4721	296.455	887.613
SPi14188.1	374.726	360.043	99.9998	66.9472	171.875	116.408	371.262	457.702	196.412	181.638	123.847	341.676
SPi14189.1	134.445	139.303	39.6711	97.4349	106.699	146.318	141.281	93.6334	106.35	55.7449	58.2621	56.0124
SPi25121.1	0	0	0	0	0	0	0	0	0	0	0	0
SPi25903.1	0	0	0	0	0	0	0	0	0	0	0	0
SPi22626.1	174.724	152.646	19.0699	9.70381	273.045	402.55	19.0407	110.153	66.0976	236.093	351.056	10.0333
SPi23853.1	24.2949	39.4653	6.8814	9.23531	67.2694	71.081	20.5804	64.6185	1.82199	23.3908	59.6363	2.95007
SPi18051.1	148.158	246.876	40.2361	113.35	65.8476	34.005	200.472	107.04	107.865	81.8951	41.3694	91.6369
SPi18050.1	48.1647	38.5671	11.8649	6.78518	21.3818	7.07818	18.1382	33.1518	38.2518	8.26501	11.923	12.5666
SPi18052.1	0	0	0	0	0	0	0	0	0	0	0	0
SPi21943.1	1665.28	2666.14	984.157	3235.08	1436.75	1331.61	1917.56	1065.31	3678.73	2801.63	1793.37	2750.78
SPi21551.1	61.2059	29.9443	250.669	4.84244	25.8242	0	22.8847	0	0	20.2763	17.0185	10.5701
SPi21552.1	179.549	203.424	88.9836	155.045	70.2735	49.0631	173.721	141.487	205.238	94.8567	54.6866	153.61
SPi21008.1	0	0	34.6654	0	0	0	0	0	0	0	0	0
SPi20937.1	0	0	0	0	0	0	0	0	0	0	0	0
SPi23403.1	20.2065	20.7603	9.76794	12.9494	10.2307	3.78365	7.55515	11.0471	17.4572	6.82792	7.02311	28.7893
SPi19485.1	0	0	0	0	0	0	0	0	0	0	0	0
SPi22211.1	38.5062	190.07	43.6268	339.876	22.8469	25.7509	626.884	20.5048	582.502	9.56728	2.86788	1070.52
SPi22212.1	243.321	193.444	187.87	55.3465	96.2465	100.098	53.0699	10.0777	214.107	12.0912	43.6947	47.2736
SPi25037.1	0	0	0	0	0	0	0	0	0	0	0	0
SPi24040.1	0	0	0	0	0	0	0	0	0	0	0	0
SPi22608.1	9.77397	11.1006	2.81237	9.94231	1.10461	2.37684	8.70108	7.80706	25.1313	6.24458	3.63975	10.851
SPi25894.1	0	0	0	0	0	0	0	0	0	0	0	0
SPi16184.1	139.779	124.641	126.615	180.712	71.0431	35.8905	158.881	96.0565	114.314	72.5637	49.1254	245.778
SPi16185.1	146.581	81.022	14.1943	33.8713	196.242	208.132	30.7406	110.328	99.7806	130.27	186.151	20.0809
SPi19788.1	76.2228	81.7698	52.7481	32.5953	17.5174	15.9471	80.4034	81.4806	88.906	52.4773	23.5324	64.5304
SPi19646.1	1.26653	4.64727	2.55103	0.751534	5.0098	0	2.76238	1.57368	0	0.629366	3.74173	0
SPi22764.1	8.71041	18.644	0	0.430715	2.29695	7.4137	9.04664	7.21521	2.61293	9.01748	5.04574	6.58115
SPi22760.1	13.4039	8.19714	1.42094	2.72097	22.324	29.722	8.13297	4.38277	0	8.41349	24.1519	1.82748
SPi24239.1	0	0	0	0	0	0	0	0	0	0	0	0
SPi24869.1	0	3.53828	138.387	34.3316	0	4.92444	79.3201	3.59445	0	11.5003	0	22.4817
SPi21842.1	0	0	0	0	0	0	0	0	0	0	0	0
SPi21841.1	0	0	0	0	0	0	0	0	0	0	0	0
SPi19655.1	63.5352	65.9356	3.87793	1.14244	3.04625	16.3869	0	2.39223	0	0	0	14.9623
SPi19656.1	72.4155	97.331	927.242	125.604	5.03633	20.3192	54.0526	1.97752	40.1041	6.327	1.10634	20.6142
SPi23055.1	4.70591	4.02905	0.947857	0.279239	0	0	0.879761	1.16943	10.164	3.74155	0	3.65714
SPi23449.1	8.35563	25.5494	0	23.964	4.40679	4.74116	0	0	0	0	0.484023	0
SPi22943.1	174.111	122.136	63.176	249.422	32.4094	62.4727	182.959	72.642	10.2411	85.6711	15.4254	109.993
SPi22944.1	0	0	0	0	0	0	0	0	0	0	0	0
SPi21342.1	9.71035	5.27854	0	0	3.41418	5.50985	32.9449	0	0	4.28914	0	8.38475
SPi21343.1	13.0694	0	74.5855	0	2.75715	4.44952	0	0	0	6.92745	16.6558	0
SPi20038.1	0	0.72772	0	0	0	0	1.11231	0.739272	0	0	0	0
SPi25602.1	0	0	0	0	0	0	0	0	0	0	0	0
SPi23604.1	1.13697	3.01303	0	0	0	0.161285	0.354258	1.17726	0	0.376657	0	0
SPi24736.1	2.70419	0	0	0	1.4262	0	1.68514	1.12	0	1.79169	0.469942	0
SPi24052.1	0	0	0	0	0	0	0	0	0	0	0	0
SPi23833.1	0	1.09838	0	0.266436	0	0	0.279808	0.83686	0	0	0	0
SPi23325.1	22.99	34.4684	7.46872	34.3245	16.4274	20.8299	44.8279	46.0732	1.77974	13.2668	9.27933	0
SPi18782.1	0	0	0	0	0	0	0	0	0	0	0	0
SPi18783.1	0	7.53648	1.03425	0.30469	3.24975	0.437041	0.639964	3.82806	0	0	0.713877	1.33016
SPi20528.1	1.83958	0	1.85263	0	1.4553	5.48004	0.573178	0	0	0	0.479533	0
SPi25613.1	0	0	0	0	0	0	0	0	0	0	0	0
SPi20404.1	21.9478	26.4313	18.3629	7.41332	9.61646	13.22	43.556	39.0178	13.7755	13.0876	9.50606	25.8034
SPi20405.1	0	0	0	0	0	0	0	4.65051	5.98808	0	0	0
SPi25764.1	0	0	0	0	0	0	0	0	0	0	0	0
SPi25040.1	0	0	0	0	0	0	0	0	0	0	0	0
SPi25043.1	0	0	0	0	0	0	0	0	0	0	0	0
SPi25884.1	0	0	0	0	0	0	0	0	0	0	0	0
SPi24155.1	0	1.27255	0	0	6.58476	3.98496	0.648358	1.29276	0	0	6.50916	0
SPi18847.1	1.60898	4.18188	0.405099	1.67079	0.636437	1.54064	2.50664	0.499796	0	2.79838	0.559228	1.042
SPi18848.1	0	0	0	1.40503	0	0	0	0	5.68242	0	0	0
SPi22437.1	0.904479	2.21253	0	0	0	0	3.94545	0	2.17059	0	1.25747	22.2586
SPi25676.1	0	0	0	0	0	0	0	0	0	0	0	0
SPi19763.1	6.33926	10.4901	0	4.20413	1.77001	1.26954	9.75976	0	7.15912	0.741203	0.129607	7.72781
SPi19015.1	0	0	0	0	0	0	0	0	0	0	0	0
SPi19016.1	0.998524	0	0.804486	0.711005	0	0.33995	1.49338	0.992546	0	0.396951	0.416464	0.517327
SPi24436.1	0	0	0	0	0	0	0	0	0	0	0	0
SPi24435.1	0	0	17.1797	0	0	0	0	0	30.7034	0	0	0
SPi24971.1	0	0	0	4.42207	0	0	1368.13	0	0	0	0	715.25
SPi24738.1	0	0	0	0	0	0	0	4.57992	0	0	0	0
SPi25072.1	0	0	0	0	0	0	0	0	0	0	0	0
SPi25271.1	0	0	0	0	0	0	0	0	0	0	0	0
SPi20102.1	142.959	269.403	58.3002	45.0327	102.763	82.9204	177.293	236.838	37.2725	130.853	77.4147	35.6613
SPi23712.1	0	0	0	0	0	0	0	0	0	0	0	0
SPi23711.1	0	0	0	0	0	0	0	0	0	0	0	0
SPi13980.1	220.635	129.273	45.2383	81.5312	83.6145	22.4897	106.206	49.2471	9.51171	73.5297	65.2054	70.1597
SPi13979.1	14.6635	7.25939	6.32895	2.27885	2.762	4.1602	7.17966	4.33802	0	2.42888	1.94154	4.97427
SPi13981.1	347.468	831.276	469.05	575.904	57.1759	95.82	1425.1	2933.72	95.7275	291.319	13.8159	567.064
SPi23668.1	0	0	0	0	0	0	0	0	0	0	0	0
SPi23437.1	0	1.36647	0	0	1.76768	0	0.696209	1.38817	0	1.11034	0.776618	0
SPi22321.1	6.33063	1.93575	1.59388	1.87823	5.0082	0	5.42437	1.96648	7.59621	1.57291	1.10016	0
SPi21997.1	11.4909	40.5419	87.2384	6.55624	5.59418	0.75233	25.3379	110.377	20.1519	18.8872	5.99079	7.4417
SPi20998.1	2.92057	4.76287	0.392172	0	0.616129	0.331439	3.39731	1.93539	0	0.774024	0.135346	1.00875
SPi23286.1	25.3289	28.713	16.1762	8.43128	18.5717	5.2581	14.2441	92.112	14.8256	6.13975	13.3126	6.40132
SPi18160.1	0	0	0	13.1232	0	0	14.8027	0	0	0.814069	0	15.9141
SPi19631.1	0	0	0	0	0	0	0	0	0	0	0	0
SPi21808.1	0	0	0	0	0	0	0	0	0	0	0	0
SPi21809.1	0	0	0	0	0	0	0	0	0	0	0	0
SPi24832.1	0	0	0	0	0	0	0	0	0	0	0	0
SPi23305.1	18.3686	20.6692	3.69977	1.74393	11.6252	4.37753	14.1937	5.47757	7.05302	5.84175	5.10743	29.5015
SPi24991.1	0	0	0	0	0	0	0	0	0	0	0	0
SPi23896.1	3.04619	0	0	0	0	0	0	0	0	0	0	0
SPi23897.1	98.7421	80.5142	0	9.76526	110.664	63.0318	12.8192	56.2322	0	61.3338	34.3194	0
SPi22700.1	570.073	1353.8	90.3979	463.137	158.01	186.19	949.795	217.151	475.047	246.357	66.5282	318.756
SPi22701.1	70.6033	134.929	0	0	8.3782	3.00463	41.7973	77.8565	0	1.75421	0	0
SPi23182.1	0	0	0	0	0	0	0	0	0	0	0	0
SPi23181.1	0	0	0	0	0	0	0	0	0	0	0	0
SPi25852.1	0	0	0	0	0	0	0	0	0	0	0	0
SPi24303.1	0	0	0	0	0	0	0	0	0	0	0	0
SPi25098.1	0	0	0	0	0	0	0	0	0	0	0	0
SPi21758.1	33.7137	17.2326	0	0.895748	4.77691	22.6988	5.64422	0.625221	0	14.0026	0	12.3832
SPi25405.1	0	0	0	0	0	0	0	0	0	0	0	0
SPi22476.1	0	0	57.9814	0	0	0	0	0	0	0	0	0
SPi22475.1	0	0	0	0	0	0	0	0	0	0	0	0
SPi25546.1	0	0	0	0	0	0	0	0	0	0	0	0
SPi21836.1	124.827	509.18	11.664	85.9055	438.78	194.415	724.141	115.924	52.5006	85.6896	296.766	15.0011
SPi22714.1	0	3.02304	0	0	1.30355	0.701226	1.54022	4.09472	0	0.818803	0	0
SPi24894.1	0	0	0	0	0	0	0	0	0	0	0	0
SPi25682.1	0	0	0	0	0	0	0	0	0	0	0	0
SPi25714.1	12324.3	9305.85	1970.33	19080.1	10030.6	6392.69	21928.7	5672.15	19706.8	8606.53	11916.1	30535
SPi23994.1	0	0	0	0	0	0	0	2.10733	0	0	0	0
SPi25026.1	0	0	0	0	0	0	0	0	0	0	0	0
SPi09383.1	97.5652	11.1006	31.9907	53.8542	100.519	11.5871	43.8317	174.791	125.238	216.479	72.5524	120.492
SPi09385.1	109.426	74.1682	22.8363	53.6167	201.131	187.734	44.1041	128.493	126.149	109.606	272.857	53.6223
SPi09389.1	12.905	10.5227	1459.95	0	0	3.99413	6.82343	1.9436	1.87696	3.10922	1.76695	0
SPi09388.1	15488.7	4952.25	47.4146	3.37167	20608.5	32266.8	10.1168	2762.54	1227.26	17816.8	28809.6	8.41107
SPi09384.1	234.277	365.548	109.279	48.3664	70.5664	67.485	234.376	264.978	38.1378	110.389	32.6064	76.1374
SPi09390.1	9.89885	4.03576	0	3.91585	0	0	0	0	530.54	13.1172	1.14684	0
SPi09382.1	19.5896	12.9015	1204.96	777.025	4.76844	10.2605	115.501	10610.5	10.8488	5160.78	1.04749	1012.97
SPi19821.1	112.75	167.648	46.0135	6.99644	85.1161	186.285	73.0166	274.693	136.174	158.928	190.049	27.6802
SPi19822.1	7.25735	0	0	0	0	0	0	4.50868	0	0	0	0
SPi21361.1	427.175	841.472	180.228	861.736	259.394	365.643	1010.62	723.041	145.287	288.084	133.321	436.296
SPi11991.1	830.436	671.205	217.717	994.163	933.233	535.636	1109.47	1033.77	1707.31	1336.11	1018.16	2222.56
SPi11992.1	232.57	360.546	118.556	82.9152	122.659	58.6512	214.709	652.863	36.7492	124.606	64.2012	61.9819
SPi11992.2	0	0	0	0	0	0	0	0	0	0	0	0
SPi11993.1	20.7414	19.4886	3.87337	1.67089	10.106	9.35292	1.58355	23.3821	20.1081	10.5116	4.82192	2.49078
SPi24761.1	204.646	4.43012	45.5967	47.2835	286.542	443.928	11.2856	4.50045	8.69228	89.9936	326.055	23.4569
SPi01925.1	61.7779	800.94	15.554	4673.86	92.8584	286.567	625.585	353.096	5233.45	221.031	85.8876	1108.23
SPi01942.1	37.7239	49.8312	158.956	48.3508	18.1449	7.70591	28.0216	18.749	71.7004	11.6974	10.9088	26.1895
SPi01929.1	646.013	571.863	237.954	534.09	448.611	356.782	808.604	920.112	881.894	403.344	283.854	765.446
SPi01928.1	129.72	166.684	36.0385	105.108	31.1404	23.6045	94.9593	80.404	104.484	50.6793	25.6006	54.8468
SPi01939.1	149.649	191.665	51.0264	99.2012	107.226	76.6047	203.297	167.348	90.2963	85.2	53.4992	142.604
SPi01938.1	0	0	0	0	0	0	0	0	52.8435	0	0.450195	0
SPi01940.2	8.77742	25.3055	6.94546	15.253	7.93585	3.73537	27.3487	4.67403	0	4.98479	5.88356	1.62411
SPi01940.1	0	0	0	0	0	0	0	0	0	0	0	0
SPi01934.1	77.3538	47.8432	19.9182	16.4302	43.1147	30.6746	55.051	33.312	150.829	51.5429	48.4246	134.916
SPi01943.1	124.766	138.334	25.7942	93.4449	58.1787	27.6272	137.484	75.6213	75.4628	57.9665	60.3753	146.82
SPi01926.1	506.95	281.061	52.5562	140.779	2254.35	1829.69	91.2755	304.594	564.095	290.704	2126.88	53.3927
SPi01935.1	180.656	223.858	152.112	95.2478	94.1853	124.774	192.674	182.518	71.0727	103.017	58.7755	70.1973
SPi01927.1	266.431	263.611	74.17	212.078	221.057	107.853	205.174	178.979	462.647	141.006	152.455	223.045
SPi01941.1	974.058	1862.81	294.031	383.088	323.686	301.871	932.114	781.734	447.778	288.63	280.666	630.482
SPi01936.1	1.95473	17.9312	30.5132	6.37943	4.63919	2.49559	9.74487	4.85756	9.38201	0	5.43518	0
SPi01937.1	0	1.4853	0	0	0	0.516795	4.54049	0	0	0	0.633112	0
SPi01933.1	882.626	1174.38	362.618	1543.36	413.402	324.538	990.156	733.368	680.369	744.165	408.571	1026.77
SPi01932.1	0	0	3.32164	0	0	0	0	0	0	0	0	0
SPi01931.1	0	0	0	0	0	0	0	0	0	0	0	0
SPi01930.1	5.76893	6.46797	4.35739	44.2159	1.52128	0.818352	5.99162	3.58399	13.8444	1.91114	1.6709	0
SPi12332.1	344.882	395.028	247.685	736.809	191.21	155.191	566.358	274.85	366.34	297.104	132.642	496.131
SPi12330.1	90.8599	60.7341	2.12801	122.875	10.0297	7.19383	46.7447	6.56365	0	0	0	64.3159
SPi12331.1	260.866	219.044	157.712	95.3502	242.601	151.733	150.331	243.351	107.937	201.556	125.912	84.2054
SPi12333.2	2.88237	11.8983	9.07129	8.5517	7.98091	4.90655	23.7994	4.92441	3.45859	2.14847	1.12704	0.466666
SPi12333.1	0	0	0	0	0	0	0	0	0	0	0	0
SPi24277.1	0	0	0	0	0	0	0	0	0	0	0.573656	0
SPi16613.1	34.482	23.2393	12.048	15.8677	28.9491	3.59372	68.8489	5.24626	50.6639	5.59506	17.6103	92.9702
SPi16614.1	31.2677	51.1613	6.018	15.5851	16.051	11.828	40.615	41.0954	12.0059	16.7116	12.9928	12.4197
SPi24561.1	1.7162	8.39633	0.864187	54.9914	0	16.0678	93.5785	21.3241	49.423	126.217	1.19299	82.2463
SPi15700.1	101.132	157.6	29.6499	68.9716	59.2863	36.7738	168.455	137.298	37.162	57.3797	43.3895	101.771
SPi15701.1	982.504	39.7621	145.511	240.058	51.4367	119.902	184.578	17.9526	69.3483	118.467	32.642	149.714
SPi21937.1	22.3387	0	0	35.5485	0	16.4205	6.32755	12.6165	19.4942	20.1829	1.41167	0
SPi21939.1	386.031	289.764	64.1893	482.389	215.011	420.683	732.17	533.442	109.668	213.938	60.607	338.005
SPi21938.1	54.6012	14.2091	3.5099	8.27216	3.6762	29.6635	104.248	56.2951	0	16.1641	2.42267	33.1035
SPi24218.1	421.247	249.385	128.209	16.5821	212.888	70.474	17.4143	50.1544	223.545	34.9735	143.533	5.36228
SPi18371.1	7.35592	16.4063	0.871541	7.18918	4.10775	0.736571	4.58392	5.91402	15.5761	0	2.25589	0.560447
SPi18370.1	0	0	0	0	0	0	0	0	0	0	0	0
SPi18369.1	114.496	896.255	11.0696	2402.34	28.9851	5.45726	1835.11	63.7338	5796.56	46.4267	3.82031	2289.73
SPi22261.1	0	0	0	0	0	0	0	0	0	0	0	0
SPi22262.1	0	0	0	0	0	0	0	0	0	0	0	0
SPi21595.1	0	0	0	54.7518	0	0	162.13	0	0	0	0	605.397
SPi21596.1	7.40642	74.735	2.61063	408.938	7.61704	7.5646	74.3078	13.8039	322.601	5.88866	9.13849	28.2994
SPi21597.1	382.785	334.224	272.97	419.481	106.776	70.1506	246.81	224.062	250.894	243.54	74.2119	254.345
SPi21389.1	267.807	659.386	52.3311	601.55	23.7161	43.3764	333.151	189.968	64.7486	68.0292	22.7492	140.431
SPi24733.1	45.8219	40.4767	2.56372	462.227	4.02777	18.4169	66.6269	6.32605	0	58.1897	0	23.0805
SPi20329.1	952.892	1552.88	445.408	1494.55	291.216	211.409	765.571	308.624	530.687	329.883	242.689	438.6
SPi20330.1	2929.53	3687.23	2239.21	7907.16	2448.31	2156.7	5944.81	3938.66	5684.39	4305.03	1573.44	11039.5
SPi20331.1	161.413	91.6609	65.3133	119.724	79.8091	17.1729	96.9937	685.836	242.102	1214.6	75.1361	643.999
SPi25709.1	1032.79	1173.62	240.889	70.9659	431.26	299.063	161.188	869.713	333.732	93.9821	119.869	157.306
SPi20452.1	224.748	540.958	233.604	310.225	173.045	253.689	450.12	85.1198	201.898	142.141	124.482	300.44
SPi20453.1	0	0	1.20455	0	0	0	0	1.48612	0	0	0	0
SPi20454.1	0	0	0	0	0	0	0	0	2.78876	0	0	0
SPi13611.1	3844.28	2966.45	926.3	7842.8	2112.23	1158.53	4511.66	2901.39	9661.02	3488.7	2573.15	14626.7
SPi13609.1	353.715	566.277	256.775	812.893	116.541	114.705	527.599	1508.07	159.282	470.593	114.781	434.029
SPi13610.1	123.006	218.439	83.7765	180.367	114.776	87.5804	353.042	209.66	170.303	150.459	63.9918	409.024
SPi00538.1	755.923	698.429	491.045	1047.59	274.414	328.658	789.181	715.616	349.466	518.733	168.331	383.584
SPi00528.1	29.3944	48.7923	68.7209	7.47516	11.627	56.2915	21.5884	2.60878	22.674	2.08667	18.9735	0
SPi00551.1	233.137	268.544	89.5788	147.506	42.2203	36.2593	165.411	232.672	44.9389	91.6571	23.1051	105.506
SPi00537.1	63.755	79.0239	10.5004	24.7473	8.65406	6.98301	55.4936	46.9353	43.8903	30.2373	16.8124	49.5906
SPi00548.1	235.007	167.144	37.013	92.7611	216.219	254.213	240.638	346.027	145.342	306.098	139.073	139.456
SPi00552.1	0	0	36.4635	30.8837	0	0	16.9219	0	0	1.49932	0	70.3439
SPi00536.1	47.8241	75.5036	39.4454	17.4309	15.9419	14.0111	55.0057	56.2483	18.0498	22.566	8.18772	29.2254
SPi00545.1	0	0	0	0	0	0	0	0	0	0	0	0
SPi00533.1	243.382	109.875	195.29	34.9891	1459.55	1417.38	445.134	89.4925	678.097	320.938	1466.11	894.449
SPi00549.1	15.3133	1.33783	0	0	19.037	5.58583	0	0	0	0	32.6946	0
SPi00543.1	0	1.17023	5.46017	0.378486	0	0	0	0	0	0	0	0
SPi00542.1	129.096	124.696	21.9121	104.761	59.0151	21.3407	93.1025	45.5723	116.862	49.8378	48.8308	156.205
SPi00530.1	0	0	0	0	0	0	0	0	0	0	0	0
SPi00531.1	0	0	0	0	0	0	0	0	0	0	0	0
SPi00529.1	0	0	0	0	0	0	0	0	0	0	0	0
SPi00547.1	343.034	248.443	42.2702	27.6729	614.081	766.083	116.247	248.524	161.66	470.184	565.699	75.8411
SPi00550.1	261.638	355.856	109.745	205.21	128.574	155.564	325.587	427.384	136.831	190.916	71.8604	226.381
SPi00535.1	412.35	515.632	144.295	512.993	198.264	130.216	485.168	296.91	579.289	203.699	186.197	579.382
SPi00539.1	59.7141	84.1254	16.8448	12.0584	21.7651	17.5624	40.4261	33.9902	20.2576	19.575	12.2246	9.11113
SPi00546.1	37.0125	43.9384	10.2324	2.15318	57.4133	21.0016	57.2095	4.50868	1.74164	17.3104	36.9533	34.7797
SPi00554.1	0.808426	0	190.514	0.479704	1.2791	0	4.53402	1.00448	48.5021	0.803449	2.24785	9.42388
SPi00540.1	42.7561	28.6377	1.53784	2.41625	18.523	6.06518	9.83288	47.4332	1.22152	56.1513	9.19941	5.93346
SPi00544.1	74.9792	70.6248	66.8316	50.6279	19.0904	10.2694	147.154	92.0919	10.3412	28.2653	16.1753	20.0928
SPi00553.1	1.53192	0	43.9694	0	2.42382	0	0	5.7103	0	85.2593	0	0
SPi00541.1	217.415	374.105	29.9196	28.0456	55.5523	38.5039	167.883	82.2171	12.963	132.196	72.046	48.9743
SPi00555.1	0	0	0	0	0	0	0	2.33665	0	0	0	0
SPi13334.1	25.6953	28.6548	6.84993	10.3142	49.0256	10.935	52.2754	20.6585	14.5092	15.7729	23.115	12.7252
SPi13335.1	136.671	209.772	59.3743	49.2948	110.241	43.3367	183.696	103.221	25.7245	63.9198	109.907	76.3617
SPi13333.1	65.2511	89.0702	39.5095	41.778	32.8842	21.255	80.3199	67.2626	40.7911	41.1513	17.2193	51.2308
SPi13331.1	244.493	123.712	7.42053	0.397471	236.873	350.341	3.75678	105.701	16.0751	199.716	194.284	1.7352
SPi13332.1	0	0	0	0	0	0	0	1.61679	0	0	0	0
SPi20979.1	370.982	265.374	130.199	186.78	97.8288	96.64	472.872	128.508	102.519	227.923	96.1197	334.899
SPi20981.1	52.974	338.047	2.31955	8765.9	14.5767	19.6034	866.906	0	11.0546	27.4684	4.80312	835.294
SPi20980.1	47.9472	46.3787	13.2553	23.6161	10.4125	5.60128	28.7071	18.6902	22.5618	10.9008	12.4169	43.0253
SPi20645.1	71.5697	139.029	40.8721	97.5266	21.5819	16.6263	125.718	206.937	46.4749	79.9992	15.8616	140.903
SPi11584.1	0	4.45453	0	0	0	0	0	0	0	0	0	0
SPi11587.1	53.2225	134.098	49.312	216.015	43.7888	40.7694	493.513	85.9687	0	28.5632	24.0478	279.877
SPi11588.1	26.0209	45.785	10.1144	21.9415	21.6688	15.9305	49.7836	29.4953	8.76432	17.6942	11.2653	24.2426
SPi11582.1	601.815	623.166	142.4	1036.3	270.868	277.496	947.764	460.275	336.525	1326.29	347.67	1032.26
SPi11585.1	27.8651	39.7621	2.80628	5.51154	41.1493	7.90563	30.0984	11.541	35.6648	5.53872	28.4093	45.7162
SPi11583.1	241.033	383.941	66.5995	83.2699	81.3807	72.3819	379.146	150.267	91.3474	61.653	44.9228	145.253
SPi11586.1	240.42	221.023	97.061	347.482	94.4772	49.0395	181.155	153.593	101.817	98.9074	56.4361	193.352
SPi11589.1	3856.98	2640.59	506.918	4242.65	182.309	263.243	2754.98	210.984	800.448	500.249	128.575	1680.93
SPi23361.1	0	0	0	0	0	0	0	0	0	0	0	0
SPi23360.1	0	0	0	0	0	0	0	0	0	0	0	0
SPi23362.1	0	0	0	0	0	0	0	0	0	0	0	0
SPi11683.1	74.505	101.933	37.0719	89.1185	55.9127	43.6124	112.676	81.9624	69.2582	57.9492	27.3284	72.0897
SPi11682.1	395.538	228.178	41.5505	88.3467	248.343	198.481	159.292	227.343	249.682	235.327	161.791	95.2598
SPi11679.1	132.205	16.8437	294.023	27.7835	95.8722	49.229	6.8654	68.4443	13.2195	125.916	101.473	14.2696
SPi11684.1	451.614	483.774	210.564	235.868	666.29	621.796	481.003	32.3969	870.107	208.282	474.489	470.887
SPi11685.1	77.7606	20.4719	10.1841	2.68987	56.2755	19.2914	29.9871	0.433268	97.0717	5.19833	49.4484	62.3276
SPi11681.1	976.654	1047.88	362.877	1107.62	297.625	271.758	1422.68	3215.08	360.585	771.631	164.202	828.981
SPi11680.1	94.9379	134.749	42.8111	182.666	41.4764	32.5631	181.679	595.091	51.0078	235.884	12.5586	67.448
SPi20761.1	0	0	0	0	0	0	0	0	0	1.49195	0	0
SPi20762.1	65.8168	29.7741	1221.25	16.3172	42.0824	26.0909	30.6204	42.5696	8.65474	24.6413	24.5992	35.0334
SPi13456.1	126.787	286.251	5.90228	45.7888	32.4551	32.091	190.765	21.3606	11.2518	16.1148	13.6478	21.5077
SPi13455.1	21.613	186.193	47.6335	13.3823	27.2579	89.3114	70.2697	26.4653	6.76532	63.8171	14.915	11.3598
SPi13455.2	0	0	0	0	0	0	0	0	0	0	0	0
SPi13458.1	0	0	7.32894	0	0	0	6.80241	4.52109	0	0	0	0
SPi25773.1	3124.09	2918.64	55.2458	22714	711.718	1890.95	3688.51	1063.3	375.193	2401.56	294.575	1460.12
SPi25706.1	0	0	0	0	0	0	1.09846	0	0	0	0	4.56628
SPi20350.1	1195.07	2163.98	1464	3906.31	484.531	728.701	673.74	387.464	441.397	330.332	278.425	1252.82
SPi20349.1	15107.5	4629.48	313.824	1483.11	9503.26	2618.22	1568.22	755.112	30038	8361.76	6585.43	3312.36
SPi04619.1	546.28	157.428	3.01454	0	381.252	43.3109	1.86532	48.3501	14251.9	130.895	700.172	0
SPi04616.2	90.248	69.5359	9.20893	18.6368	66.0489	105.575	45.8335	42.9767	82.0522	107.078	78.3488	82.9056
SPi04616.1	0	0	0	0	0	0	0	0	0	0	0	0
SPi04615.1	280.847	167.539	27.1061	108.089	68.9479	57.9526	46.4238	288.043	196.851	215.588	26.1712	43.7841
SPi04611.1	145.299	101.94	24.6215	222.55	101.101	35.469	103.875	30.7223	89.3401	28.7152	38.8173	85.6416
SPi04614.1	1336.65	833.762	81.4206	199.078	748.908	234.626	231.263	254.896	1495.74	519.616	478.067	227.422
SPi04609.1	25.0004	13.1048	2.69762	25.431	11.3017	3.79976	47.8507	31.0634	0	7.099	3.72399	121.43
SPi04612.1	3.95625	0	0	0	9.38943	0	0	0	4.74716	1.96594	1.37506	0
SPi04618.1	1816.5	673.102	165.632	199.56	5239.4	4178.8	344.255	1875.83	1778.63	1930	5898.73	286.758
SPi04620.1	5.15753	1.57704	0	52.0264	93.8435	93.2818	277.205	12.0156	0	50.617	191.134	311.463
SPi04617.1	35.6136	63.7448	2.62436	5.15424	54.9739	17.7435	57.9183	2.15856	0	3.45311	41.6628	31.5019
SPi04608.1	143.655	99.3114	3.1451	50.7284	112.411	21.5965	228.666	4.85038	147.08	12.8028	74.8947	92.0221
SPi04610.1	116.651	60.3182	9.5511	103.546	90.0326	35.5167	112.289	9.42705	86.4863	5.65526	32.633	67.5606
SPi04613.1	1633.58	1526.14	135.449	80.3894	1104.39	638.376	268.566	777.012	2487.89	973.722	551.057	148.771
SPi01711.1	1521.22	1387.51	162.794	900.948	1004.77	891.834	518.053	1678.53	1066.8	1511.85	742.422	235.542
SPi01716.1	1071.85	2480.27	150.874	4982.71	6099.33	3614.95	14813.9	447.127	978.491	1937.09	9332.76	8813.82
SPi01720.1	333.086	245.619	380.824	192.3	373.237	261.039	273.346	310.698	379.208	146.167	207.602	233.844
SPi01715.1	96.0092	107.154	19.0963	55.5457	52.7876	38.611	67.1582	111.539	37.4409	41.5069	39.0424	44.7674
SPi01722.1	737.635	425.304	113.826	43.3205	2031.29	2233.75	160.411	305.06	391.935	761.041	2071.13	70.7449
SPi01717.1	214.972	188.555	46.676	44.2755	147.702	90.6454	137.854	168.269	111.225	127.405	128.184	106.437
SPi01713.1	812.672	4001.31	354.561	1589.49	200.116	196.822	1365.76	428.062	1764.53	195.116	130.895	683.393
SPi01721.1	7.43214	3.20832	3.082	1.29708	23.5184	2.97681	11.7148	7.60492	23.0817	3.47594	12.46	15.8551
SPi01718.1	129.931	142.033	49.8875	63.6062	68.0977	58.0588	104.752	143.279	58.4647	55.6877	64.3524	66.2643
SPi01719.1	87.7464	120.201	9.42601	20.8268	20.3622	12.9452	28.4337	61.0547	42.1153	30.2315	29.2778	56.0682
SPi01714.1	340.067	373.383	99.6841	271.863	169.015	100.095	255.582	194.83	465.672	201.615	143.061	338.282
SPi01729.1	131.285	210.099	53.0701	99.8305	99.7994	72.3254	216.79	148.951	107.027	82.5254	88.0094	146.258
SPi01723.1	468.573	689.098	789.304	407.133	264.779	149.556	491.875	183.673	327.978	158.001	165.769	364.869
SPi01727.1	9.72888	0	0	0	0	0	0	4.02943	0	0	0	0
SPi01724.1	676.873	1281.16	2116.85	999.958	196.932	54.754	318.093	2227.67	4305.94	1510.81	86.5206	166.646
SPi01728.1	13.0727	18.7699	2.86205	0	0	0	0	0	5.45603	0	0	0
SPi01708.1	214.678	216.292	66.1046	313.424	61.091	72.9562	246.866	143.925	96.3666	139.679	37.5758	326.067
SPi01726.1	1.41244	215.945	22.7594	1.67623	109.504	0	18.4838	0	694.872	2.80749	70.2012	67.6892
SPi01710.1	27.9193	15.6106	1.60671	1.42001	5.04849	3.39471	0.994184	1.9823	11.486	0.792784	0.831756	0
SPi01709.1	1.68199	5.14311	0	3.2437	0	0.715798	4.45465	1.04495	11.1004	0.835818	0.730755	0
SPi04911.1	2755.19	1798.63	440.247	2801.16	2566.55	1710.66	2855.11	1071.75	4945.93	1963.37	3900.6	7375.85
SPi04904.1	545.723	366.303	98.8973	585.893	1376.73	1109.43	351.947	486.85	518.228	463.218	1433	325.259
SPi04908.1	101.048	315.159	217.098	334.277	31.9759	21.5013	403.528	229.136	36.3747	123.022	24.8773	189.777
SPi04906.1	197.962	217.38	110.45	72.8539	182.256	174.754	154.597	57.9932	82.2139	41.3595	140.647	71.7699
SPi04912.1	646.439	626.28	153.691	520.099	291.141	499.603	591.339	535.821	81.3852	464.576	119.762	236.978
SPi04905.1	523.588	505.676	254.153	350.977	210.091	215.757	198.4	329.97	242.613	221.942	200.992	106.025
SPi04913.1	63.6243	45.8721	11.4662	43.3171	27.551	18.2409	54.6728	44.1039	43.3954	45.9268	23.0448	92.8175
SPi04900.1	2.37304	1.45123	1.59325	2.34686	8.13508	6.73256	5.17575	4.91423	0	0.786143	6.04845	8.19635
SPi04902.1	630.596	698.368	128.515	231.032	298.436	253.297	461.165	395.234	190.003	245.779	181.782	178.554
SPi04901.1	210.143	519.959	98.9243	46.3424	164.334	119.924	123.427	91.0368	102.407	91.2213	120.052	148.084
SPi04914.1	0	0	0	50.9859	0	2.89636	45.5926	0	0	0	4.13963	52.8912
SPi04903.1	175.506	292.378	71.3998	116.992	93.7476	123.989	277.813	264.271	110.812	102.949	42.1105	213.03
SPi04907.1	4070.86	2926.94	992.447	1630.53	1454.17	1554.16	1603.41	3292.3	2477.12	2918.19	1042	888.874
SPi04910.1	568.101	958.764	340.495	1464.14	245.61	298.141	1030.65	549.35	513.936	525.024	120.477	925.829
SPi04909.1	0	0	0	472.446	0	0	1830.54	0	0	0	0	2685.96
SPi11402.1	55.6358	116.749	134.583	105.836	42.5754	34.8186	2388.49	11164.9	199.838	870.055	11.9435	399.868
SPi11403.1	578.311	570.508	232.828	1137.69	287.483	205.427	590.213	354.647	911.13	521.52	299.735	1489.31
SPi11404.1	41.819	18.5322	7.32446	28.4109	23.9734	11.3486	26.8153	24.8508	23.2715	24.696	17.2733	82.4253
SPi11404.2	0	0	0	0	0	0	0	0	0	0	0	0
SPi11405.1	28.1351	35.7996	7.76918	27.7349	25.4888	16.8013	42.4178	24.2453	33.7597	20.9714	11.6715	13.8125
SPi19367.1	254.526	129.987	198.55	88.6534	143.174	90.7835	196.764	9.09047	150.625	34.4422	77.8917	198.001
SPi19370.1	20.5403	59.3811	3.76108	4.98608	20.6812	4.76794	23.8543	26.6817	22.406	13.9185	8.11262	4.83716
SPi19369.1	25.285	8.83603	0	6.43013	34.2911	15.3721	13.5057	49.3697	0	17.9495	13.8101	4.67856
SPi19368.1	2326.19	2144.82	501.198	2958.64	1590.29	1171.24	2083.15	2502.22	5794.39	1864.74	734.032	2781.83
SPi12925.1	82.2805	105.514	57.6764	141.309	41.8657	44.7338	146.142	113.945	67.8494	63.4018	20.1571	109.859
SPi12928.1	845.294	912.835	776.382	1767.69	307.181	315.466	1557.09	1861.7	886.455	733.591	123.127	1658.2
SPi12929.1	31.3331	48.8764	10.8996	6.91604	9.93908	10.822	39.1455	20.4063	13.0772	10.2296	5.0769	8.92055
SPi12926.1	901.903	516.659	117.442	163.79	3911	3491.85	214.917	977.274	957.164	732.985	4285.11	215.316
SPi12927.1	7.5384	42.0672	432.736	0.559142	85.7278	94.6384	2.34882	24.5873	53.1419	80.5388	219.597	4.27173
SPi04958.1	201.913	302.819	38.1271	201.468	98.8831	65.4682	298.083	70.1865	298.521	78.8344	75.3996	323.012
SPi04959.1	483.037	544.092	314.812	412.102	224.916	204.661	739.524	562.395	217.245	285.367	153.631	438.775
SPi04956.2	120.96	145.036	56.9998	60.1843	81.8238	66.2906	153.798	557.927	98.8646	110.757	42.3028	111.421
SPi04956.1	0	0	0	0	0	0	0	0	0	0	0	0
SPi04957.1	189.577	263.687	70.256	56.0117	245.074	269.707	155.592	404.504	95.5305	180.772	137.877	87.549
SPi04960.1	55.5536	33.1286	21.1543	12.4641	39.7944	29.8756	44.6083	226.31	62.3482	63.7268	45.1494	49.4017
SPi04955.1	251.713	315.365	75.5313	76.9351	218.328	153.119	335.862	697.386	263.508	138.357	94.5576	225.076
SPi04952.1	4.66153	5.36613	0	7.32192	0.867709	0.466773	24.0934	16.3539	14.4771	54.2313	0.571832	39.0678
SPi04953.1	10.7338	13.1285	0	4.77692	34.6739	2.28397	19.7879	11.1141	2.14661	105.788	29.3793	35.9154
SPi04954.1	51.4731	59.6432	8.18498	9.6452	8.57278	13.8348	20.2585	63.9561	104.022	8.07729	8.47436	35.0892
SPi22727.1	527.186	797.207	291.741	56.8766	276.355	531.193	175.875	2257.56	5.11173	548.284	74.0331	2.75889
SPi23533.1	99.524	97.1232	22.3918	37.0668	25.1279	15.3195	38.2673	26.3107	81.3074	17.8882	13.2477	75.424
SPi23532.1	0	0	0	0	0	0	0	0	0	0	0	0
SPi15266.1	1220.4	1605.2	1411.46	2612.67	704.984	1027.39	2092.55	1821.93	883.204	1762.1	605.38	1789.8
SPi15267.1	390.911	292.961	99.2041	391.315	134.529	96.1965	245.862	204.85	410.583	222.591	172.808	556.683
SPi15268.1	539.48	759.991	125.64	302.396	200.437	128.731	764.815	406.377	327.132	247.016	153.185	325.667
SPi15271.1	197.269	134.493	127.376	32.2042	51.5223	32.5359	170.867	173.57	86.0747	75.0446	31.1654	58.6813
SPi15270.1	14.9595	9.14847	5.64961	0.554792	1.47932	0.795781	11.3614	11.6171	0	4.64606	0.974891	7.8715
SPi15269.1	0	0	0	0	0	0	950.668	0	0	0	0	1375.28
SPi23675.1	10.4924	235.727	4.4492	277.549	3.495	10.3405	441.519	14.4093	13.2526	54.3345	4.41457	165.942
SPi24734.1	0	0	0	0	0	0	0	0	0	0	0	0
SPi24735.1	0	0	0	0	0	0	0	0	0	0	0	0
SPi23315.1	0	0	0	0	0	0	0.15931	0.952944	0	0	0	0
SPi03347.1	266.917	724.245	177.771	14.6005	62.3465	32.7797	98.8884	247.684	78.3044	72.6535	40.6534	20.5538
SPi03348.1	60.8657	557.474	7.35569	38.3215	54.7404	77.9797	69.1508	34.0718	10.1478	12.8623	38.7914	5.47696
SPi03351.1	72.7104	66.3999	35.9563	9.19006	19.6038	12.3495	40.0274	301.416	18.3882	13.772	8.7261	10.9802
SPi03350.1	235.509	205.822	151.514	22.3789	133.937	99.0904	92.2198	507.57	98.8697	177.836	121.536	163.802
SPi03349.1	13.8971	29.3593	14.4198	4.49795	9.99459	5.37646	4.46127	32.4416	2.02125	12.9744	7.90389	3.27271
SPi18762.1	85.0752	112.497	58.5849	73.4663	28.7488	16.9037	142.194	67.9047	34.1403	27.8572	20.7083	88.6644
SPi18763.1	325.896	391.827	246.388	449.211	77.4184	56.576	276.725	415.254	88.6224	136.712	52.945	187.737
SPi10399.1	50.4441	43.0634	12.3781	12.4592	12.5595	8.60871	23.3767	37.0657	13.2118	21.8857	13.3053	40.4623
SPi10401.1	330.575	553.629	234.8	224.725	142.756	226.51	381.528	573.252	205.609	233.971	72.4692	230.289
SPi10400.1	293.675	676.695	86.7172	71.973	122.989	187.755	157.759	1089.22	87.0813	316.582	48.3018	52.1484
SPi10402.1	500.44	544.078	220.231	244.548	202.571	93.4602	642.927	894.679	207.45	260.986	121.966	580.401
SPi05183.1	211.848	179.864	35.1918	149.465	142.829	74.9743	124.303	22.6138	235.855	98.3983	125.502	358.312
SPi05186.1	472.894	568.959	163.56	507.795	349.401	246.438	556.864	375.283	398.569	303.097	361.035	450.218
SPi05181.1	2695.91	2025.13	1020.71	3265.55	1288.08	660.776	3052.2	3802.77	883.591	968.877	1045.06	2458.66
SPi05182.1	0	0	0	0.918232	0	0	477.337	0	0	0	0	474.021
SPi05188.1	45.4063	21.7316	47.2195	163.709	25.7695	25.2044	1777.69	17.1707	14.2131	85.8388	36.8811	2578.76
SPi05193.1	3500.55	2900.04	989.885	1061.6	883.313	528.371	1675.01	3994.17	1377.7	1999.42	1162.98	5266.42
SPi05185.1	0	0	0	0	0	0	0	3.61025	0	0	0	0
SPi05184.1	0	0	3.81497	0	0	6.44833	7.08178	23.5339	0	3.76478	1.31662	0
SPi05192.1	205.42	160.604	144.764	310.19	86.5663	74.0843	266.247	150.794	288.86	143.848	151.956	493.477
SPi05191.1	317.988	592.72	178.985	345.066	138.876	107.333	468.792	525.273	256.637	255.855	88.4176	366.731
SPi05189.1	76.0718	102.387	10.4768	1.44678	40.635	66.8223	1.82327	303.96	29.6464	340.862	23.3327	2.52642
SPi05190.1	73.4085	290.371	4.19456	17.9179	42.0109	87.295	10.0575	294.981	19.9907	234.392	20.9905	76.1995
SPi24812.1	217.442	492.393	82.5883	68.5679	102.229	66.6257	376.306	268.631	128.219	164.238	50.9595	214.044
SPi16837.1	62.1475	6.91023	11.3797	179.357	93.8609	12.0217	49.29	7.01993	40.6754	14.0375	41.2371	43.9065
SPi16833.1	6.85393	84.7617	9.20339	310.898	0	1.29635	189.827	22.7096	0	7.56859	0	185.439
SPi16836.1	1000.63	118.678	9.77192	480.042	408.756	1230.53	413.435	390.321	221.215	1753.88	172.417	245.071
SPi16835.1	22.7939	5.06894	121.039	848.415	3.27862	53.7926	1523.08	477.608	0	2097.51	0.720218	1523.14
SPi16834.1	0	41.3906	0	18.0724	0	4.80049	7.02942	7.00795	129.939	2.24216	2.35238	0
SPi08782.1	80.214	70.857	58.3433	0	197.424	87.2373	638.713	33.2224	74.8611	35.4312	154.887	1610.38
SPi08781.1	322.642	4311.98	71.3263	102.729	9462.71	9973.06	926.828	6453.32	6836.38	18058.4	16610.3	866.369
SPi08780.1	130.844	135.517	34.503	57.311	66.3165	42.809	96.5269	50.2671	97.9619	74.9803	46.3637	119.906
SPi08777.1	168.486	177.44	82.7147	363.467	176.101	243.035	388.406	64.3776	299.339	315.826	396.715	445.901
SPi08779.1	5.0637	13.9351	511.236	0	2.00296	0	0	3.14586	33.418	19.501	1.09998	0
SPi08778.1	83.5776	86.7352	33.1581	162.305	52.0936	146.582	186.234	9.44059	24.3118	67.9607	16.7251	167.299
SPi08776.3	14.6103	9.62223	0.565921	1.66721	9.78011	23.4357	11.5558	2.09464	9.43983	2.79238	1.75779	0.727835
SPi08776.2	0	0	0	0	0	0	0	0	0	0	0	0
SPi08776.1	0	0	0	0	0	0	0	0	0	0	0	0
SPi08783.1	155.471	69.6581	57.0843	36.3569	29.4674	24.122	41.3774	134.15	64.7751	130.908	33.0224	30.765
SPi20475.1	4.48151	0	0	0	0	0	87.9702	27.8417	0	2.22696	0	26.1206
SPi20476.1	4.87587	5.96367	2.97212	136.972	1.21811	0.655264	111.063	3.02918	0.923784	2.67797	0.445971	123.648
SPi21352.1	8732.31	17481.2	4444.04	29984.7	7655.74	6431.71	25363.3	8204.13	6639.92	7579.21	6097.35	13181.7
SPi21351.1	33.6614	400.155	233.733	5.60674	53.2595	68.3585	30.1767	0.733769	7.0861	19.3682	16.0099	26.0066
SPi21618.1	7.68174	3.61366	1.19019	22.0897	1.86987	3.52055	4.41873	2.93682	14.1806	5.87265	1.8484	5.35748
SPi07883.1	2400.06	1957.01	568.167	2524.73	6137.94	1507.99	6877.28	569.696	9219.2	646.952	3989.25	6500.75
SPi07882.1	269.419	791.059	130.029	31.5467	299.786	451.137	955.537	847.324	0	582.796	267.308	192.083
SPi07884.1	272.346	209.438	78.8343	602.872	481.225	281.771	440.548	166.158	407.022	295.791	834.07	1329.68
SPi07889.1	1177.33	1138.59	1051.75	2019.21	680.749	522.668	1503.89	1365.65	1361.06	1096.22	517.956	1575.57
SPi07887.1	27.0955	35.8696	17.6567	62.9876	22.6963	10.5813	45.2911	26.5372	17.5949	17.4244	11.0794	21.4698
SPi07888.1	165.519	121.467	43.1284	75.4544	54.0398	50.7608	128.03	204.027	43.5046	52.4832	47.0274	63.6347
SPi07890.1	0	0	0	0	0	0	0	0.453315	2.62664	0	0	0
SPi07885.1	103.045	5.36316	2.208	57.242	12.1412	4.66515	0	0	0	9.80527	1.52404	2.83972
SPi07886.1	336.978	260.074	59.0741	39.3386	205.921	146.657	160.873	499.935	151.767	188.858	145.792	62.1259
SPi07891.1	626.465	5633.39	8.88603	678.672	895.221	444.962	1641.28	222.006	31.7621	406.668	1152.71	2788.53
SPi15479.1	7.18084	15.2992	1.3997	2.74901	16.8592	2.36587	8.66094	6.90759	10.562	2.30214	5.63572	21.0019
SPi15478.1	0	0	3.1108	21.9947	0	0	84.6946	0	0	0	0	174.036
SPi15480.1	0	0	0	0	0	0	0	0	0	0	0	2.25954
SPi06333.1	102.619	90.6026	74.6017	241.15	90.3226	32.3919	168.129	165.505	138.628	86.4531	62.3583	220.939
SPi06338.1	129.03	127.756	43.3151	152.216	70.4814	99.3623	92.8504	135.51	88.4714	53.4315	85.4219	143.249
SPi06336.1	412.583	438.098	214.322	309.373	173.642	232.844	428.972	532.798	124.434	197.592	104.482	248.036
SPi06340.1	777.383	1143.13	365.922	850.519	997.051	1116.36	1451.98	1202.01	567.47	816.34	644.199	819.744
SPi06341.1	31.7715	95.53	0	21.2091	19.8982	45.0695	495.381	218.766	0	1693.91	45.7812	228.904
SPi06329.1	2264.92	1495.4	522.872	3906.78	2937.52	1794.17	2326.07	1380.42	4494.84	2034.49	4179.18	7132.22
SPi06332.1	351.671	363.047	229.888	257.19	160.698	184.561	317.092	354.929	95.0586	275.819	93.5471	228.241
SPi06337.1	118.747	167.025	19.9315	65.7645	200.408	33.6897	463.723	49.1815	56.9943	59.0078	178.159	194.819
SPi06330.1	759.037	708.131	101.005	546.428	310.157	180.426	653.396	560.771	1383.95	536.889	598.933	1278.36
SPi06342.1	168.92	1954.22	0	94.4353	92.7707	310.717	325.363	842.147	0	2140.13	305.443	0
SPi06334.1	22.3319	19.4233	3.99827	8.83419	27.4818	4.22385	17.0089	18.4985	42.8741	14.303	19.8357	21.8544
SPi06331.1	80.6655	133.592	19.6787	33.0003	34.0875	17.4841	109.277	56.0282	73.3453	48.7984	28.0366	42.1815
SPi06335.1	12.2871	18.9245	4.88858	3.78046	11.0404	6.45549	12.4778	6.78527	9.82894	6.18108	7.3285	5.89428
SPi22636.1	0	0	0	0	0	0	0	0.436067	0	0	0	0
SPi24529.1	751.258	469.698	741.793	2875.17	637.488	803.739	1783.7	1530.54	156.116	890.537	428.866	1418.81
SPi24530.1	10.1696	12.4384	911.513	26847.2	0	0	4540.67	0	48.8105	0	0	1264.51
SPi11781.1	701.259	228.488	40.5216	1749.72	252.375	178.57	20095.6	35.7101	296.577	1232.5	342.127	34878
SPi11784.1	2.29877	0	0	0	0	0	0	0	0	0	0	0
SPi11780.1	44.8888	67.5223	16.7704	9.23671	21.7653	6.16229	43.6513	22.4899	31.2751	22.3062	10.6948	17.3486
SPi11785.1	4740.33	3498.24	1165.64	3722.45	4728.84	5000.07	3184.8	4560.47	3012.2	6697.34	4503.8	3464.68
SPi11782.1	93.9543	59.3945	10.6315	2.50565	125.272	272.249	8.55205	88.5385	12.6671	92.8513	106.405	5.46932
SPi11783.1	61.3255	70.5796	11.3656	34.6204	33.6909	27.1854	55.0677	87.31	27.5945	36.8227	26.1993	47.7135
SPi11975.1	45.7105	65.4144	13.5318	14.9297	28.9711	25.0027	55.2461	46.3206	3.79356	16.7577	7.73767	18.7683
SPi11976.1	109.642	362.369	228.68	180.934	14.3709	18.2222	235.565	437.446	27.5058	62.9729	9.32026	175.343
SPi11977.1	27.0842	11.0422	132.404	27.2876	18.3018	2.40127	27.0748	2.45383	136.765	26.0763	15.4931	62.8521
SPi16257.1	617.164	756.768	184.569	531.659	617.118	478.625	469.515	165.434	78.9412	146.336	388.723	200.857
SPi16258.1	304.906	456.767	146.988	496.843	112.192	133.781	918.359	218.793	99.2645	177.354	81.9458	530.391
SPi16259.1	82.9269	25.3569	36561.2	21.7647	21.4475	6.7867	14.9068	0	0	1.58493	6.37423	6.19669
SPi16260.1	387.434	359.684	437.192	1083.46	179.716	141.703	582.737	167.231	166.164	109.02	120.057	335.551
SPi19411.1	205.86	139.204	98.5099	69.5572	186.715	386.139	98.7048	861.518	80.5548	447.496	150.027	33.2869
SPi19412.1	420.883	521.031	61.104	102.702	133.387	235.919	241.98	178.55	26.0559	258.338	67.26	67.8323
SPi24131.1	16.8199	353.846	3.38785	19.9612	103.789	65.8534	40.8779	94.0456	330.992	61.8506	83.5984	137.25
SPi21723.1	13706.6	9621.87	1712.64	10050.4	7175.12	2994.34	16156	6085.6	17199.8	2819.63	2652.63	8457.97
SPi21722.1	0	0	0	0	0	0	0	0	0	0	0	0
SPi13425.1	113.527	166.455	138.807	121.338	91.1848	84.5108	190.601	89.2939	119.142	78.3237	55.5067	138.049
SPi13424.1	71.3618	106.836	54.601	104.487	60.1206	63.499	161.275	90.9712	89.5202	100.627	52.9881	168.054
SPi13422.1	37.893	60.6075	342.967	109.83	51.4997	74.841	257.932	750.305	38.4733	125.05	41.5373	145.353
SPi13426.1	0	0	0	0	0	0	0	0	0	0	0	0
SPi13423.1	0	0	0	0	0	0	0.924287	0	0	0	0	0
SPi23498.1	0	0	0	0	0	0	0	0	0	0	0	0
SPi23497.1	0	0	0	0	0	0	0	0	0	0	0	0
SPi07328.1	508.313	691.512	422.252	639.988	256.774	125.383	603.258	221.76	457.449	164.909	214.933	728.1
SPi07330.1	1177.3	1324.93	572.987	938.154	1327.18	813.818	2743.2	173.18	1262.7	777.65	1363.33	1958.36
SPi07325.1	6.15144	2.82143	111.898	0	0	0	0	0	0	0	0.267254	0
SPi07329.1	14.6758	31.4124	131.172	85.9948	46.4405	7.8069	82.3085	4.55873	26.4146	9.11591	30.6049	61.7778
SPi07324.1	236.875	261.245	37.7203	65.4731	176.182	131.823	116.07	232.69	133.612	156.944	152.697	38.0232
SPi07326.1	751.898	828.29	659.443	421.785	772.099	570.034	242.034	88.1655	1514.64	108.874	427.914	282.167
SPi07331.1	158.509	47.9469	117144	61.1871	2.69672	5.80267	9.55904	8.47097	20.4513	5.08172	4.73914	16.5569
SPi07332.1	49.3464	60.719	15.8669	45.862	19.2839	5.56629	65.0211	26.2245	50.6507	21.5669	20.1474	59.2945
SPi07327.1	313.436	247.756	3454.35	157.534	223.905	290.865	246.338	183.39	152.123	210.616	177.312	95.7367
SPi18949.1	307.86	1.44546	931.917	518.582	29.9179	271.585	1946.45	31610.5	14.1806	2391.34	0	1148.03
SPi18950.1	113.854	84.0225	58.0563	171.889	95.0108	68.6916	183.21	8.95347	89.9234	32.9432	120.552	336
SPi16750.1	435.534	309.798	155.54	434.394	239.477	310.228	408.074	414.504	214.972	377.595	273.767	440.091
SPi16745.1	486.413	785.614	725.375	354.309	325.604	319.789	531.42	275.069	841.809	345.52	306.152	561.361
SPi16747.1	27.6634	30.9349	29.4516	0	28.7627	0.672719	11.8208	0	58.8002	1.57103	6.04363	36.8542
SPi16748.1	59.4957	53.4809	323.772	86.9828	75.4212	71.3821	167.956	34.2902	411.996	49.1557	90.0644	152.728
SPi16749.1	884.283	53.5428	15.4304	177.936	827.699	788.037	141.855	48.9535	252.134	167.501	473.193	138.916
SPi16744.1	38.3093	49.6123	4.53894	1.33718	32.0895	0	4.21286	5.59999	27.0399	6.71884	28.9798	2.91878
SPi15826.1	192.406	161.123	129.738	42.9062	243.936	142.187	157.191	68.6738	347.054	110.685	290.894	281.505
SPi15827.1	104.073	135.704	100.143	110.2	63.4057	53.326	141.449	141.575	119.137	116.658	52.5434	152.036
SPi20906.1	112.343	14.2496	15.9234	15.8014	193.551	126.075	22.8174	79.6171	0	1119	5.78471	0
SPi19841.1	137.74	190.063	62.7457	110.303	79.4163	52.4077	134.57	140.686	116.253	68.7357	25.9146	176.136
SPi19842.1	3520.68	4252.21	1832.04	2017.99	5194.81	3286.21	6085.15	248.647	8511.44	677.553	4787.01	8869.77
SPi17210.1	405.946	424.223	545.101	144.897	1109.86	1547.53	798.647	1472.6	559.885	1561.23	1141.18	390.819
SPi17214.1	93.2499	131.285	22.9711	187.096	63.6868	37.1145	77.7583	88.3571	62.7882	76.6742	46.1675	96.4502
SPi17213.1	0	0	0	0	0	0	0	0	0	0	0	0
SPi17211.1	2472.14	1214.33	142.715	544.519	9026	6823.48	718.847	4784.12	1820.66	2383.92	9283.98	424.171
SPi17212.1	0	0	45.8778	0	0	0	0	1.43297	0	0	0	0
SPi22500.1	0	49.7393	14.7254	0	0	0.777812	0	1.13548	0	0	0.317626	0
SPi15599.1	137.312	117.692	23.7595	74.3999	48.652	29.1048	115.301	50.0638	57.8895	80.0884	61.9135	147.293
SPi15596.1	87.3278	103.473	219.868	80.4268	53.2535	33.2925	126.411	2.26055	21.8304	21.6975	40.1535	78.9411
SPi15598.1	1031.36	2369.08	440.524	145.12	265.339	151.062	360.542	251.782	0	152.78	213.235	153.858
SPi15597.1	272.332	219.536	69.1892	208.606	141.017	95.8767	157.364	158.422	297.068	136.558	91.4265	202.821
SPi14503.1	4.94737	2.01704	1610.58	0	0	0	2.05534	0	5.93641	0	0	0
SPi14504.1	127.689	102.878	36.7414	27.2606	149.119	158.995	83.3601	197.061	45.8027	179.108	155.625	60.5981
SPi14505.1	45.2953	55.4006	17.1195	9.46032	113.264	116.016	63.8216	108.362	10.3887	100.107	83.156	9.84635
SPi14018.1	17.4006	6.60496	6.04277	0	0	0	2.99128	5.96428	0	2.38531	0.417094	0
SPi14021.1	74.5353	25.4207	268.498	5.52847	127.002	76.2492	11.1653	0.890493	142.754	10.6841	58.7866	23.2068
SPi14021.2	0	0	0	0	0	0	0	0	0	0	0	0
SPi14022.1	513.113	292.938	159.881	1.86079	222.035	117.773	0.977087	271.288	244.583	144.143	193.464	0
SPi14019.1	2.06247	2.52261	0	5.50724	0	0	147.804	0	0	0	0	264.466
SPi25537.1	222.125	1126	8.08557	105.603	169.373	126.418	119.241	194.526	0	103.729	112.084	88.3907
SPi19274.1	7.39606	4.52306	2.17249	1.09717	0.487589	0	14.4029	3.44615	0	25.1143	1.1782	0
SPi19275.1	47.9368	80.2325	0	16.468	7.98381	23.6213	17.2945	0	0	0	8.76906	16.3392
SPi10072.1	9.87793	19.77	90.7378	0	2.84163	0	0.746126	1.48769	5.74675	0.594977	0.936337	0
SPi10070.1	0	0	0	0	0	0	51.9883	0	0	0	0	34.9003
SPi10073.1	656.5	1129.77	222.838	472.337	321.47	692.019	787.642	877.096	201.215	451.915	170.74	238.378
SPi10071.1	42.4307	34.796	5.65407	4.26032	89.3417	81.7851	11.875	40.5803	6.73661	20.0654	75.5012	5.17412
SPi25196.1	682.222	945.799	347.898	1628.7	240.125	624.948	846.665	716.57	48.5615	798.687	316.994	866.785
SPi25376.1	0	16.3333	0	0	0	0	0	0	0	0	0	0
SPi23595.1	0	0	0	0	0	0	0	0	0	0	0	0
SPi23596.1	0	0	0	0	0	0	0	0	0	0	0	0
SPi12337.1	102.666	182.407	17.4137	1.28252	30.7779	21.1556	24.244	107.422	10.3739	33.2952	15.4001	19.5964
SPi12341.1	1035.97	1375.79	3457.63	1369.14	760.448	664.088	1576.87	988.392	699.882	836.363	974.428	1496.39
SPi12338.1	228.88	318.767	148.621	17.1831	118.069	134.137	55.5247	422.775	118.942	206.993	107.229	11.5407
SPi12339.1	0	0.724892	0.596873	0	0	0	0.184664	10.3096	0	7.65726	1.13295	0
SPi12340.1	43.0667	59.6164	35.9753	19.0176	27.9957	10.2294	54.299	55.9999	28.0414	45.4559	14.2723	27.6744
SPi23227.1	0	0	0	0	0	0	0	0	0	0	0	0
SPi23228.1	0	0	0	0	0	0	0	4.95774	0	0	0	0
SPi24159.1	3130.05	4341.94	3149.76	8424.42	325.326	499.714	1093.75	1017.3	692.6	882.64	173.926	532.637
SPi12750.1	798.789	718.835	271.122	724.478	663.923	353.922	1265.7	684.705	706.726	880.543	808.296	1386.58
SPi12748.1	1291.86	616.561	7.74417	2281.94	95.9811	143.987	132.043	80.6823	1427.09	108.69	62.6589	15.4931
SPi12751.1	15.1224	7.82531	9.66498	13.2874	5.98171	3.96035	14.6792	7.94954	55.8325	5.7805	8.89483	45.5774
SPi12749.1	343.803	146.96	14.9919	9.04356	1060.46	1122.52	22.5288	120.667	181.175	364.583	1140.62	22.9538
SPi12752.1	52.4179	251.061	4.43611	44.6953	18.8175	65.2346	347.235	0	0	14.8843	2.44957	442.732
SPi14705.1	17.0954	99.3196	38.7375	103.977	13.5243	14.5504	487.384	37.1723	61.5391	0	32.6799	66.4275
SPi14704.1	47.3286	49.7833	5.71972	8.706	38.9396	18.1273	28.3136	54.102	29.5309	11.2889	4.60595	6.13014
SPi14703.1	286.04	320.218	86.5991	81.0076	101.455	68.6609	155.415	136.95	260.254	87.5155	56.3846	94.1526
SPi14701.1	58.8003	43.0101	12.7724	81.7543	38.3083	21.5888	58.1962	18.6232	42.8866	22.917	12.8232	50.7733
SPi14702.1	1.9732	0	41.7312	0	0	0	0	0	0	0	0	0
SPi14706.1	5.96412	0	0	2.35933	0	1.69208	1.8583	8.6456	0	328.971	27.9845	7.7249
SPi17243.1	0.69557	0.85075	221.709	0	0	0	0	2.59277	0	0.691287	0.604392	0
SPi17244.1	137.21	253.715	34.8179	8.65467	136.753	240.925	106.375	147.665	10.3711	187.369	82.9877	111.249
SPi22829.1	2039.85	1151.21	393.781	423.941	455.463	376.54	832.88	2669.85	744.298	1396.89	252.691	399.384
SPi13289.1	2458.65	936.539	45.1841	56.7946	828.184	165.476	987.871	211.837	0	145.659	826.474	0
SPi13286.1	1054.75	743.699	145.511	201.477	1596.44	1521.83	364.654	873.693	312.067	771.83	1035.34	96.6903
SPi13285.1	209.47	56.7635	285.486	135.46	51.5993	49.1089	150.856	10.9095	63.2129	1191.74	58.4183	393.159
SPi13288.1	30.5769	37.9406	0.446287	6.31087	15.4252	12.0696	33.9664	13.7653	12.7616	19.8187	12.9378	9.75754
SPi13287.1	5.22707	1.96714	0	4.77175	0.636179	0	25.8079	119.403	0	3.99607	0	40.1007
SPi13287.2	0	0	0	0	0	0	0	0	0	0	0	0
SPi09507.1	144.141	190.865	99.6707	109.167	53.9291	44.04	181.949	202.059	62.0871	45.7106	28.9744	80.3164
SPi09505.1	153.395	110.083	43.3636	125.798	31.6981	31.8126	128.012	155.672	62.4299	100.445	26.6055	137.102
SPi09503.1	7.47559	1.66243	89.6589	3.22608	0	1.15686	11.858	21.1103	19.571	8.10498	1.65344	27.2873
SPi09503.2	0	0	0	0	0	0	0	0	0	0	0	0
SPi09506.1	691.566	559.338	537.385	1407.48	615.326	410.759	874.315	750.068	1164.14	564.928	405.508	1504.71
SPi09504.1	287.023	99.289	53.5295	135.907	55.0462	116.801	402.89	39.6256	120.599	72.0344	42.3223	289.147
SPi09509.1	275.566	272.616	33.5623	46.1415	137.775	78.0791	133.537	530.734	77.3965	102.923	103.499	80.2956
SPi09510.1	519.163	549.142	833.636	1126.47	237.967	253.178	653.293	1006.36	831.493	738.519	291.188	772.002
SPi09508.1	518.527	387.304	219.246	873.728	388.29	242.565	624.052	255.744	531.947	554.673	444.366	1384.24
SPi05338.1	30.7123	73.3233	22.6531	17.4088	14.7753	14.5969	120.445	66.8363	12.6403	14.5156	6.99551	22.9713
SPi05337.1	71.2066	109.077	27.5011	68.5066	25.4314	20.153	161.23	150.107	31.1075	47.7514	20.7243	66.4854
SPi05339.1	65.6646	74.2103	18.781	12.0009	24.9349	10.2836	52.3771	1.95814	51.0571	8.61435	14.7892	42.1851
SPi24784.1	0	0	0	0	0	0	10.0469	0	0	0	0	0
SPi12461.1	48.9034	121.361	7.8515	17.2428	34.7629	15.6841	39.3079	39.6282	20.4104	23.949	17.7362	7.3439
SPi12460.1	262.109	215.76	102.82	64.1945	274.911	327.392	128.607	168.947	162.218	211.623	200.757	134.26
SPi12462.1	107.596	227.39	24.9069	86.786	57.3464	48.9951	218.864	113.91	63.1035	67.381	62.2952	103.279
SPi12463.1	2.0887	0	0.901506	0.531168	2.83265	7.36499	0.185942	0.556123	35.4456	11.4171	14.8303	0.579716
SPi22519.1	266.315	114.097	183.349	3515.86	66.6569	120.378	253.155	69.1713	79.4374	411.219	19.8721	272.833
SPi22518.1	6.72227	5.13875	0	492.624	0	0	7.85448	0	0	10.0213	0	4.35344
SPi22832.1	173.834	111.4	24.9007	81.7412	48.302	23.8361	100.465	89.9703	113.829	54.4118	27.8856	94.7676
SPi25410.1	173.7	29.5072	4.85921	62.9871	0	6.16004	120.27	383.688	0	1553.67	6.70801	462.46
SPi24849.1	0	0	0	0	0	0	0	0	0	0	0	0
SPi09522.1	218.975	233.41	60.5884	108.632	118.73	79.5611	194.91	259.22	140.496	114.118	99.4919	119.817
SPi09519.1	266.51	161.78	8.5941	0	126.71	13.1296	0	0	32.2939	3.91432	34.5651	0.850225
SPi09524.1	310.501	1384.06	84.7775	441.37	85.155	186.756	414.504	202.332	86.1062	186.525	71.4669	241.302
SPi09523.1	3.24827	11.9189	60.5193	126.249	5.13945	0	221.649	42.3783	0	108.147	0	408.104
SPi09520.1	13.5123	2.51495	1078.89	1.91732	0.929532	7.00042	23.7965	35.0383	39.4764	20.1436	3.16497	22.828
SPi24054.1	147.314	657.192	1352.35	246.55	68.7292	59.4767	652.016	709.865	86.1157	544.333	64.0016	216.49
SPi24055.1	13.9289	1.26196	33.251	42.8564	13.8761	6.58631	171.349	0	35.9032	0	6.45498	132.97
SPi25843.1	0	0	0	0	0	0	0	0	0	0	0	0
SPi00571.1	2017	1472.11	743.643	3097.29	709.182	426.333	1216.3	981.826	3113.4	953.928	713.144	1501.1
SPi00563.1	231.762	201.63	66.4084	126.015	181.047	128.755	143.217	161.455	246.678	187.93	137.85	261.249
SPi00572.1	57.7793	81.3965	257.175	27.5505	28.5685	12.7335	35.3629	10.256	7.42824	12.3051	27.075	6.01373
SPi00580.1	582.247	391.622	953.942	537.749	423.679	162.215	1006.55	16.5766	1513.92	397.771	430.242	2219.23
SPi00556.1	30.7395	28.4273	23.4069	52.0512	37.9601	12.7626	166.327	10.2472	192.52	29.8051	27.8826	133.039
SPi00578.1	135.686	243.79	80.921	42.0011	49.7951	46.4105	197.198	205.548	54.7778	67.2535	30.3715	48.0797
SPi00567.1	1098.58	1204.82	252.061	1175.65	496.421	264.381	1902.81	752.471	545.942	463.288	422.838	1343.02
SPi00573.1	328.229	252.869	125.461	180.085	304.048	128.967	230.417	90.5679	383.775	217.765	235.533	464.04
SPi00561.1	163.691	157.505	44.6161	56.5856	17.8207	18.2142	51.471	73.2388	99.1088	48.5066	6.5245	39.8749
SPi00560.1	165.211	217.866	78.0428	69.2936	84.2947	95.7289	449.371	489.456	61.3443	141.998	38.9046	163.103
SPi00576.1	176.439	147.479	42.536	82.463	60.3599	38.268	67.0738	37.2435	116.074	18.28	57.0625	36.1765
SPi00565.1	117.086	27.8073	62.3926	193.927	136.693	43.055	63.4001	98.8705	512.867	212.394	79.6122	131.04
SPi00566.1	7.5731	2.64647	1.08954	16.049	5.13525	1.84163	10.7869	17.4751	166.163	19.3538	5.26431	0
SPi00577.1	122.923	58.1453	17.7827	279.671	45.1304	9.2485	147.7	20.252	176.019	635.805	58.5389	594.632
SPi00579.1	281.847	198.404	173.575	224.995	205.326	110.452	334.846	186.437	510.938	217.641	146.589	278.389
SPi00575.1	1.44961	0	0	0	0	0	6.32339	0	0	0	0	0
SPi00574.1	1701.05	1692.76	367.742	3664.11	349.486	317.73	1468.4	1050.21	361.866	430.948	152.128	1120.1
SPi00562.1	478.441	561.387	520.406	434.684	452.081	720.26	416.344	289.304	36.4732	563.103	394.279	340.161
SPi00568.1	1220.02	2049.17	583.621	1083.05	592.646	479.576	1066.71	421.525	2044.35	509.999	376.799	1144.26
SPi00570.1	144.964	139.453	51.6713	125.887	61.2065	44.0158	120.532	116.369	108.471	93.4843	40.0528	84.9144
SPi00559.1	162.045	144.143	29.6717	61.1891	105.783	39.544	165.946	97.1518	59.8277	75.4558	42.1426	67.5156
SPi00583.1	496.028	872.297	300.252	263.277	144.605	102.61	579.268	303.47	624.247	185.544	84.2555	274.188
SPi00584.1	75.4802	124.492	6.9105	24.43	65.1412	3.89354	374.865	56.8396	65.8689	4.54639	7.15483	712.493
SPi00564.1	241.408	226.954	135.067	245.067	89.5305	95.6981	256.909	478.007	141.087	180.032	62.9608	239.387
SPi00569.1	73.9032	45.1955	8.26971	63.3428	12.9923	17.4726	104.9	20.4058	0	16.3218	9.9891	696.641
SPi00558.1	2021.08	2364.29	405.047	1431.64	1062.62	721.903	3146.69	1703.64	973.28	3290.03	1267.13	3925.08
SPi00581.1	0	0	0	32.629	0	0	3.80739	0	0	0	0	3.39154
SPi00582.1	0.547658	0	0	4.2246	0	0	2.38895	0	0	0	0.76139	36.1765
SPi00557.1	1625.14	1153.6	249.553	1553.31	2579.14	1324.32	1808.12	676.305	2227.88	1180.83	3069.6	3194.89
SPi12626.1	561.143	349.83	106.989	24.2455	898.622	1415.43	106.942	962.921	235.336	894.738	503.681	40.5743
SPi12623.1	263.947	310.442	447.865	41.4492	296.131	375.784	275.797	374.999	223.939	399.577	264.283	191.31
SPi12622.1	0	10.002	5.49041	260.009	0	2.32007	248.004	3.38693	89.9472	0	0	307.164
SPi12625.1	741.463	787.596	443.248	1285.04	280.923	321.394	797.875	528.221	1083.23	770.45	278.133	1256.73
SPi12624.1	142.716	42.1478	16.0426	53.4344	175.913	27.1163	230.34	26.2557	209.085	40.7096	101.692	231.168
SPi12627.1	223.275	218.764	132.377	19.9443	21.8419	20.9449	3.3662	86.5083	148.359	118.705	20.0266	4.6644
SPi05347.1	857.596	820.282	483.272	1519.78	432.988	439.596	1202.14	665.686	675.236	597.578	255.873	539.167
SPi05345.1	338.223	508.319	453.091	602.084	126.212	95.052	484.168	330.052	160.804	192.646	84.2846	239.702
SPi05340.1	854.85	757.907	289.15	1052.34	512.871	771.784	1032.11	1654.21	494.777	986.189	191.487	1157.17
SPi05341.1	62.3629	98.925	26.4697	31.8299	38.5612	21.7604	62.7601	62.6427	45.5862	38.351	32.8035	66.2287
SPi05343.1	658.632	751.676	200.215	477.774	473.448	452.926	1173.55	1457.37	247.683	552.44	315.927	764.15
SPi05342.1	760.911	1836.19	434.932	861.18	1055.18	1052.72	3070.2	2704.92	0	823.381	615.728	361.497
SPi05344.1	440.134	425.63	149.961	298.755	131.467	89.9767	287.091	299.502	197.429	129.592	63.4777	230.694
SPi05349.1	286.924	183.399	41.6297	32.7043	435.593	1059.16	157.586	530.732	46.6825	1856.21	1010.02	62.2886
SPi05346.1	148.496	72.2974	7.25967	2.8516	149.031	229.26	11.2302	48.0678	42.6715	126.806	113.163	15.5612
SPi05348.1	236.392	348.687	173.974	121.268	137.621	122.526	347.816	364.39	102.066	164.456	70.7858	189.859
SPi22736.1	881.621	96.2271	4.66076	0	157.431	15.7559	0	5.75028	0	0	214.737	0
SPi22737.1	376.305	116.891	45.116	7.08864	250.444	35.5872	0	66.795	0	186.994	151.552	0
SPi23710.1	0	0	0	0	0	0	0.831609	3.31628	0	0	0	0
SPi24310.1	0	0	0	0	0	0	0	0	0	0	0	0
SPi24309.1	0	0	0	0	0	0	0	0	0	0	0	0
SPi19516.1	250.574	272.633	18.578	850.153	38.9164	56.2617	139.862	129.885	36.8917	142.085	76.405	23.8933
SPi19521.1	131.75	205.597	21.7329	99.7444	70.0847	30.9343	102.627	47.9816	114.478	38.3787	37.1073	27.9508
SPi19518.1	144.279	7.50925	0	0	33.9992	0	0	3.81423	58.9353	0	10.6695	39.7605
SPi19519.1	380.174	833.631	272.493	993.805	1116.33	2999.65	1630.62	221.291	0	2018.51	844.002	598.88
SPi19517.1	27.8964	23.7357	12.2149	33.1063	3.83809	14.4526	18.8956	18.0844	5.82144	18.0813	6.74494	12.5677
SPi16653.1	80.4687	102.028	170.141	49.4985	33.6628	14.3433	92.545	150.237	56.1134	41.8708	9.29834	84.5809
SPi16654.1	5.32433	0	4.87463	0	0	0	1.20651	4.81132	0	2.8863	0.336465	0
SPi07075.1	84.9508	51.9516	2.67354	23.6288	21.0016	4.51901	16.5431	0	0	0	7.38151	6.87692
SPi07074.1	179.511	151.125	62.2179	138.335	195.036	97.7242	178.692	258.529	296.521	163.345	137.546	227.601
SPi07068.1	234.933	207.738	31.8052	58.0473	385.73	404.835	125.521	129.684	138.639	134.733	315.242	93.2832
SPi07072.1	142.019	233.016	100.002	81.702	43.8447	33.1674	193.19	195.828	44.3344	71.7198	20.7677	130.109
SPi07077.1	1113	950.156	564.717	672.169	154.2	189.943	663.655	1407.5	220.325	484.292	71.674	223.191
SPi07073.1	213.315	65.9997	76.421	162.098	85.3778	92.5735	216.996	6.2857	4.04679	31.8421	55.386	200.939
SPi07078.1	523.933	764.057	86.7117	308.718	178.258	244.797	164.96	246.969	208.826	181.155	91.6875	42.71
SPi07076.1	163.75	196.139	81.8871	167.528	86.6602	52.3849	157.286	104.537	131.442	80.8097	84.3897	163.093
SPi07069.1	80.1928	88.4677	62.2868	118.962	26.5374	28.9971	75.1229	138.39	100.627	68.76	21.2231	123.556
SPi07069.2	0	0	0	0	0	0	0	0	0	0	0	0
SPi16447.1	301.973	260.025	52.7248	96.6292	132.26	89.6117	168.711	67.5658	188.806	71.2913	54.2873	170.836
SPi16446.1	421.522	355.426	95.408	318.97	116.209	69.7609	209.61	203.68	487.909	193.595	92.4917	297.801
SPi16443.1	92.8481	89.8329	13.9562	38.6482	59.2007	28.3078	57.8593	61.9873	89.7929	49.5814	31.7892	46.6679
SPi16448.1	469.12	575.989	206.203	229.411	83.8482	101.999	315.604	441.469	342.511	217.854	63.42	213.719
SPi16444.1	3344.1	5358.88	1497	12450	1517.86	1268.05	6436.57	2937.84	4100.08	2083.72	798.821	7659.49
SPi16445.1	574.618	862.119	205.758	1728.32	383.87	305.4	1383.78	915.47	1054.16	753.825	248.538	3183.79
SPi17817.1	58.7804	97.3542	18.1685	28.8208	35.4447	26.2382	47.1305	39.1658	28.5456	24.6284	29.0776	24.0086
SPi17307.1	365.061	273.737	140.409	302.615	87.0759	70.2621	211.487	221.099	761.62	202.373	117.956	411.06
SPi17309.1	160.178	189.099	263.012	76.037	78.7852	83.8739	174.245	185.611	73.5372	92.0542	55.0672	126.284
SPi17306.1	258.262	451.899	416.52	243.051	125.544	110.82	571.971	515.791	263.206	331.268	79.2215	439.662
SPi17308.1	101.394	121.13	258.844	36.3788	305.929	258.898	317.392	647.494	0	747.568	409.779	1878.29
SPi22532.1	41.3793	44.4762	0	0	5.95189	9.60523	0	0	0	0	3.05074	0
SPi22570.1	44.2835	3.38519	39.0229	110.035	30.6538	7.06707	30.1828	39.5477	46.4943	520.566	19.2393	375.511
SPi18367.1	0	0	24.1135	0	0	0	0	1.32224	0	0	0	0
SPi18368.1	0	0	0	0	0	0	0	0	0	0	0	0
SPi18366.1	0	0	0	0	0	0	0	0	0	0	0	0
SPi09394.1	373.798	201.877	363.004	156.991	76.8087	75.4059	94.5357	96.509	154.363	106.142	37.9635	78.5964
SPi09396.1	378.448	469.051	19102.4	817.412	127.741	158.907	515.691	169.282	351.175	110.328	91.1982	673.177
SPi09400.1	0	0	5.17393	0	0	0	0	0	81.0197	0	0	0
SPi09392.1	0	0	22.5241	30.9662	0	0	13.9373	0	0	0	0	9.65613
SPi09391.1	0	6.08655	7.51745	51.675	0	8.47102	24.8085	0	0	126.115	0	32.2275
SPi09399.1	0	0	0	0	0	0	0	0	0	0	0	0
SPi09398.1	1074.16	1424.61	454.168	405.825	519.789	882.055	386.489	2529.55	121.843	1556.31	245.32	354.591
SPi09395.1	27.6032	14.2153	37205.2	121.551	0	6.18261	58.8462	10.8307	13.9459	47.6472	4.54449	363.169
SPi09393.1	132.863	143.578	15.1807	6.33238	99.4098	66.9872	28.7621	180.498	15.3662	56.2118	68.8506	13.6495
SPi09397.1	226.851	203.086	108.218	150.755	124.767	65.6991	283.767	455.746	140.598	220.487	121.212	286.991
SPi22524.1	123.047	144.011	38.992	66.4046	104.056	100.666	140.136	61.9458	25.4561	49.5482	76.6855	91.3652
SPi06060.1	4.21034	0	0	0	0	7.1671	0	10.4628	0	41.8442	7.31686	0
SPi06051.1	0	20.4683	0	0	0	0	10.4284	0	0	0	0	0
SPi06064.1	144.089	84.089	144.696	57.8952	59.9258	57.4647	138.534	54.2212	73.1094	72.8281	76.6944	122.641
SPi06055.1	30.3368	15.6231	0	25.5807	58.1044	8.15387	100.493	0	0	6.34737	11.099	45.4973
SPi06063.1	130.345	140.887	36.3282	51.2631	41.2468	39.9904	90.2933	127.305	34.1905	57.2399	19.8072	45.9367
SPi06059.1	249.64	380.952	96.2248	386.865	74.8468	48.6344	309.672	59.9413	105.656	84.7181	47.3716	210.505
SPi06062.1	176.992	155.958	30.6662	24.8443	51.1898	6.47928	35.5788	61.4816	13.7016	45.3941	20.5055	98.6
SPi06061.1	39.4317	60.8714	13.1086	12.0397	16.9602	9.12352	32.9221	28.0648	11.9435	24.7309	12.6407	24.7928
SPi06058.1	18.1253	8.06145	7013.62	13.6884	0	1.40245	5.13407	0	11.863	1.63761	0	0
SPi06052.1	0	0	0	12.735	0	0	5.34966	31.9999	20.6018	8.53186	0	22.2384
SPi06057.1	592.141	597.231	182.758	450.332	181.736	147.76	424.888	237.211	221.526	191.3	117.579	362.76
SPi06053.1	10.9014	6.06069	10.9788	138.783	0	1.68701	69.1686	28.3218	11.8916	30.5331	15.8448	197.678
SPi06056.1	213.295	148.068	30.9633	291.898	85.1297	40.8879	666.981	14.3256	87.6177	22.917	66.7876	632.177
SPi06054.1	59.7482	110.197	18.3859	14.6315	21.3827	7.87018	35.6075	88.084	22.7596	21.4429	12.1138	9.2128
SPi06065.1	97.1904	238.534	53.1532	30.1722	72.3051	56.4261	84.6309	1.59948	146.74	33.9031	107.38	92.5371
SPi19809.1	0	0	0	0	0	0	0	2.09702	0	0	0	0
SPi19808.1	0	0	0	0	0	0	0	0	0	0	0	0
SPi19810.1	160.5	152.684	68.2474	38.0951	73.362	30.357	91.127	137.381	128.391	81.5284	54.5448	143.209
SPi19807.1	0	0	0	0	0	0	0	0	0	0	0	0
SPi14532.1	1056.58	390.911	73.4631	1.78493	6744.07	7159.13	10.7784	378.429	1487.08	1752.62	7463.85	1.94807
SPi14530.1	3.61709	11.7975	11.5354	5.00805	0.953834	0.513103	153.65	89.5113	37.615	3.59482	1.46671	165.535
SPi14531.1	523.83	280.075	223.076	740.664	274.691	199.994	443.945	288.241	495.657	458.132	198.191	564.107
SPi14533.1	3.19979	7.82732	3.22249	0	0	0	30.4082	1.98789	0	10.3353	0	4.14446
SPi14722.1	29.1093	2.22522	60.4637	1663.59	0	9.29093	6131.24	18744.4	17.4643	1587.54	0	5000.39
SPi14726.1	240.882	338.204	88.7288	88.9903	65.4519	44.4527	513.745	347.061	63.8402	90.1082	32.8274	177.336
SPi14724.1	7.90068	3.2211	37.1313	5710.11	0	17.932	8361.56	19.6334	0	209.387	11.8994	3230.28
SPi14725.1	0	0	10.609	4247.42	0	31.381	3754.91	3.27224	0	10.4694	0	3704.41
SPi14723.1	11.9944	19.5604	171.126	6595.89	15.8147	162.49	9526.15	1939.9	52.7714	4033.11	10.0747	8193.66
SPi22459.1	120.311	123.169	276.459	94.66	94.604	51.7152	120.832	76.6991	106.311	103.451	79.6775	153.322
SPi06134.1	146.156	182.826	80.2869	400.122	78.8351	53.7172	262.886	16092.3	350.749	1984.06	91.2071	589.428
SPi06136.1	1479.34	2050.72	2123.04	2045.07	667.087	109.533	845.487	175.129	1270.64	160.787	504.37	1396.98
SPi06141.1	47.9775	47.8502	15.0411	30.6648	22.1667	21.2613	43.4052	31.6949	27.595	29.555	20.8097	26.192
SPi06138.1	163.424	365.299	168.793	104.494	98.3511	68.1705	335.852	314.806	95.7824	123.154	60.4094	125.396
SPi06137.1	933.154	1122.91	510.189	253.949	1543.49	1650.98	873.724	972.26	402.235	704.681	1294.88	323.81
SPi06143.1	283.757	323.355	50.43	325.569	71.5616	51.7858	290.908	170.6	213.206	94.1817	51.6515	337.542
SPi06135.1	56.8768	65.218	22.5029	15.0668	23.3013	16.8569	63.2917	96.5406	67.0285	26.7492	15.5324	24.9947
SPi06139.1	0	0	0	1.49995	0	0	0	0	0	0	0	0
SPi06144.1	1096.91	1256.86	198.004	1461.66	707.199	484.565	1590.11	1294.39	863.889	818.146	584.288	1414.34
SPi06140.1	0	0	0	0	0	0	0	0	0	0	0	0
SPi11476.1	5.82228	7.12123	3.51815	5.52772	27.6363	5.94663	13.0616	0	81.0404	4.62915	21.0457	37.706
SPi11475.1	1.95376	0	28.5305	0	3.09127	0	0	0	0	0	0	0
SPi11473.1	1074.16	1290.48	905.752	3875.24	175.989	213.686	693.141	465.948	396.585	271.625	194.403	456.902
SPi11472.1	44.4697	74.3624	67.5275	30.0982	42.3262	30.1613	82.0528	78.133	10.005	29.6941	28.4973	52.1986
SPi11470.1	360.882	335.508	87.1869	370.369	325.768	119.22	934.304	204.661	364.942	604.535	489.438	2413.14
SPi11471.1	83.3832	117.505	45.6384	115.628	149.138	107.998	92.0616	56.307	104.403	64.8546	104.584	90.3916
SPi11474.1	0	0	1.05168	0	0	0	3.90449	7.78513	0	0	0	0
SPi11477.1	0	0	2.70615	0	0	0	0	0	0	0	0	0
SPi21107.1	323.653	565.086	101.929	119.585	188.645	195.575	528.547	291.312	61.3896	184.374	85.8951	142.904
SPi22685.1	140.354	66.4518	50.1564	5249.54	14.3271	23.1213	854.883	16.8767	0	17.9987	0	152.47
SPi22684.1	15.7992	55.9728	1.09733	70.7968	0	0.927391	147.342	8.12306	0	1.08289	0	38.8102
SPi25657.1	0	0	0	0	0	0	0	0	0	0	0	0
SPi11065.1	122.102	230.545	783.738	40.4228	108.242	113.506	85.4427	129.118	208.51	91.5145	80.1615	64.3067
SPi11066.1	31.4165	54.358	21.6073	78.2051	10.9114	38.4788	88.3376	62.8376	102.977	81.4845	40.4813	64.511
SPi11064.1	52.1108	75.6218	24.0815	19.1069	61.4986	144.654	51.6488	108.19	20.8047	65.8973	24.8005	21.3468
SPi11067.1	14.7112	1.19955	8.88933	0	62.0699	26.2944	1.83349	6.09296	4.70725	12.1839	53.6877	0
SPi11068.1	81.874	163.029	53.5865	142.664	62.3615	69.9904	160.207	92.3803	26.2264	55.7303	27.5226	64.045
SPi23863.1	329.786	401.142	138.477	249.723	115.954	90.167	394.741	218.18	144.529	105.646	51.9521	223.207
SPi13759.1	95.1113	169.649	19.9554	15.0499	101.578	66.7855	139.777	89.6177	36.1397	34.6594	38.0161	3.07977
SPi13758.1	69.6749	64.5667	71.0642	59.9062	44.4337	32.8282	54.8272	34.673	82.7508	33.3864	31.7535	53.4103
SPi13762.1	57.1782	113.235	46.8205	56.9173	25.3649	15.9188	93.2406	85.3202	28.8542	45.0095	12.2583	65.0611
SPi13761.1	120.8	160.142	63.5756	52.951	54.8732	50.4133	125.787	253.711	130.922	101.08	65.417	171.101
SPi13760.1	95.4894	111.361	26.8372	21.0833	77.299	39.6919	66.4244	82.777	69.2803	50.7612	26.2424	34.5155
SPi20297.1	0	0	0	0	0	0	0	0	0	0	0	0
SPi20296.1	83.5971	225.834	31.4798	21.136	24.1534	10.5181	106.001	132.774	45.3573	39.7351	25.771	12.2401
SPi20294.1	2098.67	4638.89	775.782	9109.4	595.27	830.956	10479.5	2851.81	885.224	1780.77	294.766	3615.27
SPi20295.1	30.0345	38.6686	0	9.37994	20.0088	5.38175	41.8655	0	0	3.14206	10.9884	58.3524
SPi11259.1	355.869	334.858	81.8072	102.523	208.768	155.835	175.697	187.977	391.944	154.2	122.045	187.045
SPi11260.1	0	0	0	0	0	0	0	0	0	0	0	0
SPi11260.2	0	0	0	0	0	0	0	0.355504	0	0	0	0
SPi11261.1	123.998	190.039	543.265	142.323	49.6446	36.9771	128.409	149.572	33.3052	67.4644	38.2741	141.068
SPi11263.1	1.26815	0.775536	3.83144	0.752495	2.00648	1.07936	4.74157	0.787848	6.08668	0.630171	0.220383	0
SPi11262.1	0	0	4.78929	0	0	0	0	0	0	0	0	12.3191
SPi02031.1	89.2869	148.974	39.5447	54.3167	32.4488	24.4801	81.6678	79.5539	45.6156	50.9555	22.9489	29.8026
SPi02027.1	764.048	255.933	65.7334	83.156	768.463	1160.09	26.3185	348.251	105.961	648.686	358.97	9.9459
SPi02029.1	100.387	132.372	474.876	96.3292	40.2377	43.2908	150.256	77.6903	22.0262	38.9573	24.2576	79.748
SPi02024.1	77.8454	146.641	30.329	92.721	35.0624	35.3046	95.25	33.8888	77.7262	38.9654	21.5267	33.8545
SPi02025.1	638.098	182.262	38.4805	308.349	1269.56	601.643	402.399	697.894	1137.03	729.104	932.278	341.481
SPi02022.1	20.7542	27.6375	0.618385	22.1527	4.27471	1.25429	12.7036	5.188	17.3881	4.14969	1.83538	10.8162
SPi02021.1	156.534	906.987	94.8216	41.3125	68.0166	24.6576	43.6771	19.7398	197.358	34.1325	60.1712	31.7738
SPi02023.1	228.518	289.606	78.2732	50.4087	88.6546	44.6138	92.361	91.1165	263.358	78.0132	38.5907	46.8222
SPi02032.1	424.986	409.648	144.05	331.813	446.105	363.221	586.524	498.065	752.912	217.034	194.561	497.086
SPi02026.1	940.638	312.664	312.173	275.672	72.6585	88.5943	189.825	204.461	78.9803	219.069	51.3411	79.3062
SPi02030.1	1323.28	817.942	300.154	431.816	4000.78	4258.17	718.296	467.806	1917.01	1672.56	3708.32	960.982
SPi02028.1	5.26712	5.79798	2.65224	0	0	0	5.90807	2.61779	0	2.09387	1.0984	7.50434
SPi21060.1	12.6714	7.74917	19205.7	15.0379	0	0	0	0	0	0	0	0
SPi21059.1	588.764	566.981	268.855	761.042	181.726	184.946	654.478	678.193	274.392	325.477	113.826	557.531
SPi07430.1	192.692	137.351	50.1212	97.6809	10.0954	22.8088	143.14	79.2791	73.4985	72.2902	11.9754	54.5441
SPi07429.1	45.9024	51.9116	12.7547	10.0812	89.2446	75.8768	35.4958	57.7253	20.7565	29.4717	70.2368	22.7254
SPi07432.1	58.4038	92.4673	44.1763	51.7123	19.1912	16.8997	86.3539	83.4063	20.7348	31.6229	11.1169	72.9561
SPi07431.1	126.803	146.815	41.4984	73.4708	57.9527	42.8655	121.692	183.526	79.7789	82.1027	39.2986	97.2029
SPi19096.1	191.931	268.795	37.811	118.497	45.5769	14.8758	157.522	112.201	74.5661	73.3403	52.5345	160.559
SPi23894.1	0	0	0	0	0	0	0	0	0	0	0	0
SPi24212.1	106.671	26.7102	574.356	47.3477	53.1577	42.1784	448.562	20.8725	4.03136	94.3275	6.42247	377.501
SPi18451.1	396.182	623.898	137.667	178.165	121.802	90.8325	480.918	354.596	143.882	175.897	78.2687	200.662
SPi18452.1	180.609	177.61	29.7057	16.6948	203.192	234.059	41.0039	80.0657	74.0535	58.6297	120.5	51.1355
SPi18454.1	215.603	43.4675	35.791	7.02936	74.9734	44.3641	0	64.7645	0	127.152	61.7606	42.9623
SPi19060.1	11.2285	6.10378	4549	0.740305	0	0	1.55492	0	0	0	0	1.61594
SPi19059.1	0	0	0	0	0	0	0	0	0	0	0	0
SPi18003.1	81.4886	105.906	29.1768	44.9413	31.5892	28.1678	73.6351	74.1517	30.9873	34.5084	28.2095	31.7623
SPi03761.1	301.263	248.631	78.0591	251.657	201.309	135.675	431.062	136.283	435.191	194.76	226.7	566.365
SPi03763.1	94.6425	81.8594	68.2934	66.1311	68.5746	51.4436	76.4319	43.228	114.624	56.5531	50.6228	120.674
SPi03757.1	516.804	2792.55	216.738	50.3738	328.727	185.708	231.562	236.869	216.238	136.917	141.577	89.7008
SPi03765.1	1372.75	1374.71	428.01	777.766	1094.94	755.124	1771.14	1645.38	1153.86	1245.75	1104.5	2220.77
SPi03756.1	159.919	175.008	47.1735	219.969	46.8995	37.9992	90.7616	128.224	158.956	110.563	34.0872	109.491
SPi03754.1	230.133	259.261	134.279	40.2934	145.321	244.886	234.472	232.346	47.5506	110.769	66.1414	25.9312
SPi03755.1	0	1.17041	1.28495	3.5962	0	0	7.15583	0	0	0.634023	0	3.30517
SPi03764.1	0	0	0	2.8423	0	0	0	1.48792	0	7.1408	0	15.5104
SPi03767.1	124.379	150.418	61.9267	51.4139	150.359	53.5259	169.821	32.9922	238.119	72.2232	95.6884	112.226
SPi03766.1	16.5846	9.94847	1.70213	1.06558	21.3934	37.2221	9.34744	1.83753	9.12613	6.71896	12.9236	12.3138
SPi03762.1	8.46208	9.89996	3.33473	1.5282	8.73183	1.56573	4.35615	3.19999	14.127	5.85042	4.09201	10.4838
SPi03760.1	693.093	136.884	29.6604	6.99038	515.691	56.8188	0	4.8792	0	3.90269	343.259	0
SPi03759.1	1093.97	399.52	142.096	20.6441	1159.03	294.469	0	62.4404	0	779.892	433.971	10.0138
SPi03758.1	13.8434	16.9319	0	0	10.9516	0	0	0	0	0	2.40575	0
SPi23472.1	3.57632	0	18.0084	0	0	0	0	0	0	0	0	0
SPi23471.1	0	0	0	0	0	0	0	0	0	0	0	0
SPi20021.1	26.9805	8.24996	50.9473	40.0243	21.3445	71.7624	1042.42	16.7619	0	982.078	30.477	2232.17
SPi20022.1	0	0	0	0	0	0	0	0	0	0	0	0
SPi20020.1	365.566	275.624	20.1731	243.663	633.866	332.456	268.375	149.333	552.816	64.6999	362.029	882.121
SPi20023.1	7.7742	6.73527	4.2409	181.063	0	1.10281	12.3133	4.82978	0	18.672	0	18.041
SPi20019.1	695.451	1747.53	76.2795	16459.7	65.3674	706.202	392.615	384.999	0	629.58	16.7526	71.348
SPi23725.1	0	0	0	0	0	0	0	0	0	0	0	0
SPi23726.1	0	0	0	279.615	0	5.57047	28.5492	60.99	0	162.612	0	21.1925
SPi18228.1	47.8028	67.9685	10.9824	12.853	33.3263	25.9376	51.2927	42.3195	27.2456	21.2304	21.3394	15.6724
SPi18229.1	0	0	308.2	0	0	0	0	0	0	0	0	0
SPi13633.1	5.463	0	22.007	0	8.64363	9.29946	0	0	0	0	13.2913	0
SPi13634.1	185.086	247.939	42.4083	99.367	74.3736	45.0094	129.985	193.469	89.3052	96.3531	35.0581	88.7887
SPi13632.1	208.076	304.867	68.9151	87.8241	100.922	70.8927	294.833	205.445	85.4536	98.0122	49.9892	83.8196
SPi24857.1	0	0	0	0	0	0	0	0	0	0	0	0
SPi21572.1	667.59	451.544	232.191	216.034	120.057	166.425	235.97	2465.81	220.617	1950.56	131.358	290.117
SPi25701.1	298.319	57.7497	25.9368	166.829	207.138	47.4937	159.152	16	20.6018	21.3297	53.7077	208.485
SPi19006.1	3.85811	0	11.6564	0	0	0	7.21267	9.58753	0	0	0	0
SPi19005.1	1551.86	622.618	1051.45	818.201	109.475	139.866	1155.7	540.39	1295.76	222.259	39.9377	398.482
SPi19007.1	6.31048	17.3663	0	9.36129	0	8.05657	3.93245	3.92044	0	3.13582	27.4164	6.13014
SPi19008.1	110.958	113.305	32.7228	77.3263	56.8789	17.6523	53.4201	50.68	97.0552	53.5914	43.491	38.0556
SPi21607.1	0	0	0	0	0	0	0	0	0	0	0	0
SPi21609.1	0	0	0	0	0	0	0	0	0	0	0	0
SPi21608.1	0	0	0	0	0	0	0	0	0	0	0	0
SPi25447.1	65.2862	179.666	116.431	189.662	71.0165	64.8283	140.698	76.0492	159.94	56.7737	11.3457	56.3738
SPi24505.1	0	0	0	0	0	0	0	0	0	0	0	0
SPi25666.1	6.677	0	3.36218	0	0	0	0	0	296.438	0	0	0
SPi23907.1	138.5	103.95	19.0203	92.4561	24.9019	18.7539	62.7693	25.4222	158.634	23.4626	12.5815	22.4237
SPi23906.1	0	0	0	0	0	0	0	0	0	0	0	0
SPi08795.1	359.701	527.684	218.828	569.483	285.39	300.805	395.936	284.945	205.439	368.414	301.995	252.954
SPi08797.1	1740.44	1108.83	243.467	1.55925	1643.66	2648.08	18.0126	1160.17	485.572	1729.73	1262.2	5.67255
SPi08799.1	80.1127	121.988	59.2911	79.4499	26.9232	25.3717	135.141	112.968	51.2685	35.6745	17.3974	63.3847
SPi08800.1	115.17	116.623	66.6251	78.1933	115.267	104.408	138.365	128.791	83.5593	122.979	87.0404	150.213
SPi08798.1	71.5307	104.13	88.4387	74.4926	37.8343	36.4941	202.579	35.0902	59.3641	32.1648	21.136	126.29
SPi08796.1	0	6.73747	0	0	0	0	0	27.3777	0	5.47461	0	28.5392
SPi19374.1	707.791	737.731	278.715	821.382	272.34	205.185	703.666	669.766	196.702	364.655	158.696	272.278
SPi19375.1	332.628	712.429	94.6146	633.407	120.524	241.616	1030.71	129.352	196.211	195.32	33.8888	260.471
SPi19376.1	23.835	530.576	0	143.695	12.0678	70.5976	230.519	0	0	20.8456	2.65095	0
SPi12636.1	445.347	302.557	11.6064	60.5698	1090.16	1177.78	26.162	568.181	156.066	492.51	1183.65	3.19867
SPi12635.1	8323.31	5278	1317.36	3088.18	9353.99	2674.41	5726.32	3279.54	16556	2613.93	5845.67	9225
SPi12633.1	169.851	183.078	27.6102	51.0477	120.659	78.3176	282.383	848.479	40.0808	67.9607	47.5344	99.1821
SPi12634.1	18.8946	43.3974	8.86066	3.08108	6.16162	2.578	8.62856	14.5162	2.76909	2.15019	0.902354	0
SPi24252.1	649.772	761.894	420.673	1291.43	378.701	277.5	848.308	660.084	858.834	499.005	324.893	1233.09
SPi09232.1	37.9267	33.8405	16.2801	22.136	44.2683	23.8136	47.6563	54.0773	79.0808	37.0753	39.1139	32.615
SPi09228.1	243.035	368.261	81.0547	207.471	73.4829	55.251	203.742	190.496	178.582	107.263	62.0002	92.6243
SPi09229.1	27.7076	43.5717	0	12.918	12.5255	6.73793	30.8326	22.1317	28.4972	7.8677	4.81511	0
SPi09231.1	0	0	0	0	0	0	0	0	0	0	0	0
SPi09230.1	56.3387	104.831	33.3439	28.2811	26.1927	34.5433	169.717	401.266	36.8445	53.7362	7.98106	61.7319
SPi19052.1	314.914	473.418	131.005	247.557	151.09	72.4268	286.694	387.595	254.12	136.874	110.708	206.417
SPi19051.1	342.401	442.056	73.4358	569.074	163.027	87.6981	459.339	206.81	593.452	313.51	249.584	576.944
SPi24129.1	0	0	0	0	0	0	0	0	0	0	0	0
SPi24128.1	0	0	0	0	0	0	0	0	0	0	0	0
SPi22734.1	10.9666	24.5139	3.42758	8.52691	7.17994	3.21863	21.9159	3.75895	0.907518	5.26164	5.25742	7.83686
SPi22734.2	0	0	0	0	0	0	0	0	0	0	0	0
SPi14853.1	624.708	929.076	720.622	1607.93	383.43	425.109	1162.8	435.727	609.091	502.688	353.488	1136.7
SPi14854.2	4.41286	9.13399	36.5788	1.00712	4.29666	5.77833	2.32685	10.9661	0.814623	7.08457	2.35963	0.439666
SPi14854.1	0	0	0	0	0	0	0	0	0	0	0	0
SPi22988.1	0	0	0	0	0	0	0	0	0	0	0	0
SPi22989.1	0	0	0	0	0	0	0	0	0	0	0	0
SPi25340.1	1090.31	1937.6	5161.18	8856.91	324.583	1396.84	6858.29	5716.28	1786.91	2884.55	427.809	12409.6
SPi18796.1	323.308	512.8	65.2943	53.3471	71.1234	117.723	37.1701	120.3	12.4473	34.3655	7.51142	0
SPi18795.1	0	0	0	0	0	0	0	2.81278	0	0	0	0
SPi18797.1	123.207	146.529	46.764	345.703	4.89796	96.6971	310.583	122.7	16.3438	52.6096	6.77843	123.094
SPi16195.1	62.7381	63.3897	6.86773	4.85577	51.7904	16.2517	71.3926	5.0839	464.774	2.71095	59.2545	166.054
SPi16197.1	1901.5	852.44	68.2092	159.459	2125.94	1534.75	289.088	2029.65	851.137	1320.9	1481.01	164.129
SPi16198.1	204.852	200.905	62.7472	271.865	89.6183	44.4594	341.004	113.777	54.3716	64.7363	55.9973	224.166
SPi16194.1	91.8053	87.3342	28.5359	94.6034	28.6924	30.2263	76.0438	56.3306	62.5591	60.4512	27.0499	54.3164
SPi16196.1	186.536	104.926	15.0689	774.216	61.5532	66.2236	177.16	16.1126	26.3326	19.8276	7.28079	3.87605
SPi19623.1	165.387	120.212	14.3107	73.7788	33.1001	8.7349	68.8726	33.8407	32.2068	27.4602	28.8101	99.1829
SPi19622.1	766.406	574.363	289.599	540.086	772.935	953.241	416.814	1037.94	1050.27	744.974	633.43	468.292
SPi00954.1	423.53	469.606	390.657	897.215	181.62	87.5931	587.053	422.961	398.96	106.214	88.0477	379.384
SPi00941.1	29.0347	884.256	0	29.2886	4.5939	0	74.1825	158.735	0	11.5424	0	15.0426
SPi00946.1	20.8426	19.9507	8.51787	11.6506	4.3014	6.68456	18.8236	21.7687	21.0224	18.6128	7.97911	6.65118
SPi00948.1	51.2135	61.3476	17.5467	12.2183	90.2196	44.9375	89.4914	34.7688	48.1478	66.1151	106.8	16.4123
SPi00942.1	108.144	180.101	42.2441	37.3354	50.8133	32.5409	144.039	82.2508	70.7798	55.8016	26.8045	95.3613
SPi00949.1	129.669	160.712	42.659	31.2901	150.453	71.3695	544.084	40.816	41.4911	49.8299	207.315	87.3345
SPi00947.1	136.158	42.0812	14.7444	23.0217	60.2278	5.60748	79.8302	7.27647	70.2698	7.27523	19.0822	79.6443
SPi00950.1	140.715	7.37604	0	10.1389	368.947	16.254	147.817	0	127.84	0.998915	148.12	256.462
SPi00951.1	168.645	138.244	83.1136	268.629	118.276	99.2554	175.9	158.272	417.635	150.37	140.718	317.581
SPi00953.1	202.782	564.54	11.3313	78.1441	85.7742	87.2764	389.615	58.78	50.3211	100.64	52.9712	248.076
SPi00957.1	607.295	727.647	289.185	563.693	458.848	307.864	960.145	736.045	637.329	608.917	299.189	1064.81
SPi00959.1	7.88497	0	11.9113	32.7515	0	0	135.124	14.6958	0	0	0	520.855
SPi00943.1	1724.69	695.254	771.532	1522.45	1541.22	2972.16	2813.69	1585.95	579.764	2002.96	1675.3	1967.81
SPi00945.1	633.491	608.04	395.503	874.329	405.612	619.1	603.076	431.32	543.221	851.845	511.317	461.225
SPi00958.1	8.36738	113.002	0.702228	27.3077	13.7906	4.45109	12.1665	3.03234	0	0.692989	7.27055	18.9659
SPi00944.1	321.321	280.601	3342.27	265.801	282.204	103.716	355.926	81.2027	1192.62	117.724	222.651	611.933
SPi00956.1	1.95376	0.597411	4.6731	3.7678	6.56894	5.61231	5.47879	0.606895	135.972	0.970867	1.35812	2.21425
SPi00955.1	0	0	223.255	0	5.45913	1.46834	0	4.28707	66.2413	0	0	6.70343
SPi17914.1	166.65	233.708	82.0625	163.819	129.191	132.442	373.797	213.718	173.063	137.521	70.716	231.454
SPi17913.1	715.965	730.797	191.933	692.784	293.389	301.037	549.945	319.999	160.694	257.662	88.3193	189.026
SPi18090.1	83.2057	56.9421	53.8688	125.195	37.614	21.9202	75.924	141.538	33.2799	98.4445	26.5095	80.8279
SPi18092.1	0	0	0	0	0	0	0	0	0	0	0	0
SPi18091.1	360.46	474.538	710.546	306.426	122.517	106.782	437.48	344.959	148.922	268.144	65.6427	435.077
SPi04818.1	199.496	219.921	73.7047	294.068	66.4205	49.6427	177.332	170.79	213.077	118.887	60.2995	195.84
SPi04820.1	118.663	121.714	43.0491	114.648	81.7008	53.5549	100.37	60.7607	148.54	79.1879	60.9733	102.759
SPi04812.1	9783.41	15237.5	1756.12	4147.65	6624.1	16669	3691.3	3260.96	2101.26	10119.4	5515.38	772.334
SPi04814.1	264.323	421.261	174.603	222.771	68.2717	84.8874	381.439	393.597	75.6483	181.807	43.4653	221.546
SPi04816.1	1331.38	1137.04	320.683	2775.36	1062.07	868.473	1503.78	684.839	1929.03	1084.49	1492.1	2710.52
SPi04817.1	61.8293	70.9661	22.6428	93.0655	37.2947	20.8339	81.0138	13.2921	25.6727	25.2282	22.12	50.0226
SPi04815.1	30.4294	11.3547	3958.95	1.83622	27.745	1.75589	5.46375	0	19.8035	0	19.8977	16.0324
SPi04819.1	69.1044	45.7247	17.6839	17.3096	52.4284	45.3179	49.9462	74.2506	46.897	44.4724	32.5823	50.2554
SPi04813.1	626.877	794.15	213.416	482.1	347.664	203.66	789.737	511.713	349.671	369.925	339.188	616.137
SPi24018.1	1.03473	0	0	0	0	0.440347	0	7.07121	0	0	1.7982	0
SPi24472.1	0	0	0	0	0	0	0	0	0	0	0	0
SPi12558.1	1044.53	4941.27	1221.25	385.587	712.416	416.208	602.626	207.074	2196.2	355.961	467.205	480.002
SPi12557.1	0	9.20606	0	50.4689	0.793936	0.427088	536.898	0	0	0.498699	1.91845	158.583
SPi12561.1	58.8524	420.94	10.3078	54.6603	30.3642	29.4013	93.2808	7.94837	0	2.54304	26.2359	309.881
SPi12560.1	481.955	640.764	183.319	682.026	153.76	75.1556	382.413	184.493	371.725	177.966	120.533	401.253
SPi12559.1	64.3069	99.9453	40.4253	42.6548	37.9122	21.7889	69.8097	52.6745	36.3697	35.8227	26.6218	91.5153
SPi23884.1	961.909	526.542	497.885	114.265	374.993	293.916	102.116	9.20259	308.826	138.015	212.373	200.254
SPi14869.1	33.2978	74.6652	40.986	46.1026	35.1228	6.29795	180.985	4.59701	106.545	0	3.85773	143.761
SPi14874.1	2.50783	3.83416	1.89422	18.9733	2.97594	0.533624	127.758	7.79006	9.02755	0	2.61492	3.24822
SPi14878.1	0	0	0	0	0	0	0	0	0	0	0	0
SPi14879.1	0	0	0	0	0	0	0	0	0	0	0	0
SPi14875.1	0	0	0	0	0	0	0	0	0	0	0	0
SPi14877.1	0	0	0	0	0	0	0	0	0	0	0	0
SPi14870.1	0	0	0	0	0	0	0	0	0	0	0	0
SPi09764.1	971.839	946.575	725.22	444.974	972.15	1004.62	420.905	1024.28	1134.42	692.761	746.686	383.911
SPi09766.1	0	3.83022	0	183.034	0	0	454.206	0	0	0	0	372.148
SPi09768.1	272.396	842.511	0	125.245	494.169	195.429	649.658	0	143.746	24.0954	281.548	328.801
SPi09770.1	35.091	53.388	146.531	16.0823	73.1257	18.4544	110.759	5.67169	138.3	8.50608	40.0599	176.261
SPi09763.1	605.254	1220.27	219.288	363.526	218	296.316	916.863	446.332	746.919	363.117	157.347	371.258
SPi09772.1	200.188	113.387	125.836	372.307	51.0185	70.8989	895.85	140.227	599.715	81.4515	41.5604	1331.25
SPi09769.1	128.384	162.283	43.0019	144.369	24.031	24.6348	116.434	59.8195	36.4492	57.8157	23.5062	96.1343
SPi09765.1	2.20464	0	0	7.84912	3.4882	0	92.7344	0	0	0	0	181.325
SPi09767.1	0	0	0	68.4634	0	0	389.156	1.792	0	0	0	118.619
SPi21124.1	0	0	4.70468	2.772	0	0	0	0	89.6872	0	0	0
SPi21125.1	102.63	102.638	42.0575	73.7565	61.0884	33.0294	90.5929	89.8268	71.8557	55.9914	45.393	147.218
SPi03049.1	1994.91	965.369	118.238	151.041	4149.17	5082.03	153.703	1022.37	1103.34	2382.68	4605.62	54.9486
SPi03043.1	208.295	27.1471	112.624	13.1703	390.347	91.5494	6.91564	2.12139	124.968	3.39365	186.331	13.2683
SPi03054.1	905.247	728.872	147.807	164.347	619.848	297.046	517.305	608.341	562.06	165.77	100.951	354.246
SPi03052.1	156.111	198.638	57.4776	123.76	54.4463	122.513	185.15	90.9887	126.39	47.3373	28.1504	194.861
SPi03048.1	49.2317	78.0061	20.6587	34.082	10.6221	9.52333	48.3431	60.2444	17.9012	27.4297	10.7594	28.9847
SPi03045.1	87.1953	132.244	26.595	19.2177	75.6817	44.9528	96.8745	99.6742	80.1142	58.9277	52.6461	38.0762
SPi03051.1	9.436	1.84658	0.760234	0.895861	5.9719	0	2.58726	0	0	0	4.85386	2.93323
SPi03046.1	855.335	850.698	327.369	1272.62	804.522	340.043	892.879	273.025	1586.34	462.033	455.712	1086.69
SPi03050.1	0	0	0	0	0	0	0	0	12.3825	0	0	0
SPi03055.1	44.7462	0	0	1.20689	0	1.73113	0	0	0	2.02139	0.706921	1.31719
SPi03056.1	584.104	378.278	422.021	73.6932	278.901	189.585	126.323	152.32	332.651	320.912	238.104	170.198
SPi03044.1	2516.58	4831.43	748.146	2556.22	888.507	1280.95	2810.51	2397.14	562.693	922.716	408.947	429.567
SPi03057.1	29.0205	52.0593	328.31	17.2202	53.5694	36.2271	6.02815	48.0779	0	54.7995	39.6738	12.5294
SPi03047.1	25.1735	42.2307	32.0018	4.1629	8.70598	5.03452	18.7732	14.6992	15.1856	9.98008	7.50638	5.34516
SPi03053.1	42.8047	60.9498	17.372	12.1311	10.1084	11.4191	45.3859	61.1236	13.7987	18.4133	7.77181	4.13745
SPi04809.1	20.444	4.16751	13.726	80.8738	10.7823	29.0009	448.02	4.23367	0	233.659	0	57.3727
SPi04797.1	569.833	400.622	271.803	393.451	477.487	231.799	544.305	301.807	419.524	344.428	443.438	714.231
SPi04795.1	710.783	1533.75	88.9881	824.474	245.739	273.992	911.213	547.259	497.902	278.346	206.592	1035.58
SPi04805.1	183.726	144.816	79.8854	313.214	66.4441	76.4497	298.766	64.4987	166.566	52.1698	52.3018	297.647
SPi04798.1	9.09665	14.8348	0	755.688	0	0	2414.86	0	0	0	2.10779	1622.02
SPi04799.1	0	0	111.454	184.583	0	5.09156	1761.39	3.71643	0	0	0	891.044
SPi04806.1	54.875	32.4016	15.2453	30.3161	11.9757	3.22109	22.4042	110.504	36.3284	80.8654	6.5768	22.058
SPi04804.1	0	0	4.87106	0	0	0	8.28871	0	0	2.40349	0	0
SPi04796.1	12.8698	2.05318	4334.64	1.99218	0	0.952512	0.697388	1.39052	0	4.44889	0.388966	2.89902
SPi04803.1	449.065	292.201	477.576	643.782	53.9992	13.7597	263.049	0	43.1071	121.394	70.5481	330.372
SPi04811.1	1069.52	769.131	107.212	287.935	520.981	99.0375	714.31	332.224	558.487	123.025	134.236	118.646
SPi04807.1	182.96	239.978	68.83	52.501	80.7531	54.4129	171.901	147.458	113.159	81.2635	48.798	109.338
SPi04801.1	131.074	20.1181	1813.37	16.4703	50.4234	2.62496	86.4848	9.58007	111.019	16.3472	55.2042	167.773
SPi04808.1	135.174	157.73	9.91005	438.233	80.3051	46.2848	940.141	56.6288	139.204	50.9572	49.502	528.598
SPi04810.1	0	0	0	0	0	0	1.11031	0	0	0	0	0
SPi08258.1	1675.97	1841.19	681.815	2080.23	897.473	691.135	2361.52	2081.18	3366.92	2265.26	644.903	3586.33
SPi08256.1	4132.46	1786.52	1112.38	5929.12	9024.92	14856.7	1558.67	2967.39	3536.01	19015.6	16413.7	1088.17
SPi08257.1	1.44591	0	491.457	0	0	0	0.901036	0	0	0	1.0051	0
SPi08261.1	296.053	418.495	87.002	287.987	155.884	111.119	204.45	240.61	401.827	196.314	114.031	164.069
SPi08255.1	17.7854	30.2992	17.2718	5.27674	22.1102	6.48758	19.7913	27.6233	6.09741	11.3631	18.5448	8.22719
SPi08260.1	123.354	144.481	110.543	114.756	23.156	26.2476	143.967	150.671	117.909	108.569	37.0603	178.05
SPi08262.1	0	0	34.3007	0.188879	0.503633	0.541846	0.198358	3.55954	0	0.6327	0.0553169	0
SPi08259.1	74.4815	85.4046	65.6336	353.567	7.36534	11.8863	98.6296	69.4083	22.3428	55.5172	1.61795	114.559
SPi15816.1	0	0	6.0382	0	0	0	0	0	589.932	0	0	0
SPi15817.1	120.544	157.556	9.52151	3.5063	141.175	107.125	6.99632	40.3813	8.50839	22.3161	78.4544	1.53071
SPi15818.1	151.566	235.101	77.2471	101.253	111.037	88.3509	0.208499	0.207862	105.787	0	0	0
SPi09837.2	313.329	372.636	71.5444	133.488	128.85	89.2224	334.362	103.698	234.937	88.6844	74.5757	237.141
SPi09837.1	0	0	0	0	0	0	0	0	0	0	0	0
SPi09842.1	227.323	172.136	28.5805	111.52	136.538	74.928	83.1908	102.187	105.633	55.8334	112.224	68.2641
SPi09839.1	116.199	165.037	37.2991	56.4196	46.6053	25.5316	149.545	141.553	41.8416	44.988	30.3372	75.182
SPi09838.1	0	0	0	11.3025	0	0	619.204	0	0	0	0	317.982
SPi09841.1	31.3464	8.07151	0	5.87378	5.22069	0	63.7419	20.4991	0	3.2793	9.17469	8.54752
SPi09840.1	834.169	1226.2	257.695	454.288	180.566	112.378	815.768	1239.31	521.958	178.013	77.9073	294.967
SPi09608.1	22.548	46.6712	13.9741	6.51824	30.1872	34.938	23.4184	30.8897	0	20.1108	13.4634	4.49305
SPi09608.2	0	0	0	0	0	0	0	0	0	0	0	0
SPi09611.1	215.902	234.96	47.9381	238.066	112.971	65.1121	204.461	126.738	177.469	103.063	82.4262	134.317
SPi09610.1	3.5416	2.9344	9.66467	0	4.69977	0.583426	0.996705	10.2205	0	2.38438	2.62072	1.18379
SPi09609.1	268.24	45.6542	2.21126	0.868584	344.509	330.78	1.36826	57.2916	100.116	19.6395	147.287	0
SPi09607.1	7.97481	1.62566	4.01569	76.5022	2.10297	4.52507	376.861	19.8177	0	5.28381	0	131.697
SPi14807.1	105.968	169.624	36.3232	84.6598	32.5732	24.5856	89.406	184.81	70.47	78.035	18.36	90.3306
SPi14810.1	0	0	0	0	0	0	0	0	0	0	0	0
SPi14808.1	6.25903	7.65541	0	0	16.5052	1.77575	0	0	0	4.147	8.70171	0
SPi14809.1	38.7875	51.2906	7.9244	15.9297	15.6721	8.82454	31.324	27.4902	17.7725	16.2843	9.07329	24.5798
SPi14809.2	0	0	0	0	0	0	0	0	0	0	0	0
SPi14811.1	0	0	0	0	0	0	0	0	0	0	0	0
SPi19920.1	224.864	154.674	18.7057	3.28298	241.357	196.098	28.8133	174.807	69.2325	81.3009	159.057	30.7118
SPi24867.1	0	0	0	0	0	0	0	2.24817	0	0	0	0
SPi20768.1	0	4.30051	0	8.34549	0	0	90.3822	2.18439	8.43799	0	0	81.9744
SPi20763.1	0	0	0	0	0	0	0	0	0	0	0	5.48831
SPi20767.1	0	0	0	0	0	0	0	0	0	0	0	0
SPi20766.1	0	0	0	0	0	0	0	0	0	0	0	0
SPi20764.1	0	0	0	0	0	0	0	0	0	0	0	0
SPi20765.1	0	0	0	0	0	0	0	0	0	0	0	0
SPi07709.1	46.8331	64.4109	21.1873	25.2056	30.5304	24.0649	81.5414	51.9472	19.777	19.1106	17.931	25.1663
SPi07707.1	230.589	273.259	223.968	1171.44	410.784	502.721	4499.44	6237.03	168.882	1032.45	232.48	1325.19
SPi07712.1	271.359	1390.86	3.20568	117.577	54.1406	17.61	14.8769	58.337	55.3819	223.027	30.7009	43.2898
SPi07710.1	135.743	205.495	55.8639	137.832	70.466	33.5936	171.339	73.8933	101.76	62.5502	36.9836	142.658
SPi07708.1	1068.92	1186.19	738.974	2615.07	720.546	669.075	1511.93	972.593	1667.4	1023.61	594.046	1685.91
SPi07713.1	66.4149	110.026	117.773	165.928	28.1633	23.9469	172.586	41.8553	30.3152	21.685	20.4892	43.8789
SPi07711.1	27.1315	15.0839	2.484	1.46357	0	10.4966	26.1295	36.776	23.6767	12.2566	6.00092	0
SPi17463.1	300.943	122.962	362.634	333.753	36.3874	22.9297	117.926	48.986	9.46128	80.9763	35.1704	180.427
SPi17465.1	1253.53	2023.71	48.7106	0	637.731	994.872	37.676	102.666	686.77	430.625	375.444	0
SPi17466.1	1439.76	1140.76	206.705	1266.27	291.318	277.455	1895.98	397.539	1173.46	206.985	173.099	879.633
SPi17467.1	8480.47	15065.9	1472.21	9308.84	1592.52	1086.14	7521.03	2084.35	10546.1	598.403	654.89	1881.78
SPi17464.1	0	0	0	0	0	0	0	0	0	0	0	0
SPi16331.1	30.5635	38.1081	10.3597	31.5762	11.5809	11.7861	51.7755	30.356	12.3432	19.7587	10.6229	33.9498
SPi16332.1	33.9189	40.5213	11.9161	20.4388	16.6409	8.05657	38.5052	39.8578	20.1921	12.5433	7.76798	13.282
SPi16333.1	296.068	309.943	99.5609	529.317	95.3861	57.1821	363.265	146.005	244.603	126.939	61.2626	284.216
SPi21899.1	0	9.06725	5.59945	875.387	0	3.15486	1328.74	0	364.71	0	0	1256.66
SPi21898.1	48.8441	83.6376	55.7493	106.271	36.0648	5.54303	472.799	0	179.733	38.8347	18.1083	392.239
SPi21897.1	26.2311	51.3331	5.28343	102.729	8.30062	0	382.501	0	12.59	15.6417	7.29363	88.3357
SPi13822.1	25.662	45.2945	15.2333	25.317	23.1073	14.206	43.0992	48.217	33.7963	20.2166	12.7625	39.9939
SPi13824.1	0	0	0	0.661075	0	0	1.9092	3.46067	0	0	0	64.574
SPi13821.1	0.343389	0	0	11.6143	0	0.584537	48.5749	14.5066	0	31.3972	0	94.2906
SPi13823.1	79.452	96.3875	26.3466	49.6366	24.0177	19.7924	72.2544	87.0826	33.3287	41.7283	10.2152	65.2591
SPi22447.1	3.45583	1.40894	5.80057	11.6202	0	0	3.58923	1.43131	2.76446	0	0	7.46015
SPi22890.1	0	0	1956.54	4.78339	0	0	0	0	0	0	0	0
SPi22888.1	0	0	9.11934	0	0	0	0	0	0	0	0	0
SPi22889.1	0	0	0	0	0	0	0	0	0	0	0	0
SPi19407.1	2576.15	2802.79	1305.54	1851.15	2231.21	929.881	1679.73	622.843	2793.72	870.463	1277.66	1224.81
SPi19408.1	464.301	206.971	39.4357	35.6831	600.753	329.119	96.7353	358.826	243.321	223.077	598.839	115.022
SPi19409.1	300.72	137.607	509.344	202.462	9.98187	16.5563	112.045	20.9035	46.6818	53.2947	11.1464	165.47
SPi16393.1	106.108	110.59	44.9938	194.725	37.8687	50.4748	121.141	116.31	112.322	103.34	24.2166	116.078
SPi16391.1	972.855	961.422	243.81	1739.36	248.268	161.535	1008.08	498.555	1267.76	548.039	399.681	1591.06
SPi16392.1	0	0	0	28.4689	0	0	19.9318	0	0	0	0	193.33
SPi16389.1	421.911	243.414	76.6073	142.234	349.87	384.698	111.892	624.241	244.107	410.523	281.602	99.6709
SPi25440.1	236.823	350.136	230.64	40.1503	74.1174	39.8705	9.73048	0	1018.01	18.105	160.101	20.2246
SPi22055.1	75.957	51.18	6.87088	24.8297	149.685	34.4539	214.276	3.39082	235.768	20.7935	77.6195	120.768
SPi14311.1	394.749	430.068	141.646	208.184	159.218	123.348	315.722	352.413	247.089	156.387	157.593	441.843
SPi14315.1	1258.31	856.899	381.632	1205.38	839.834	520.514	907.15	819.902	1189.34	600.93	692.607	1165.81
SPi14312.1	569.132	290.044	161.204	847.797	272.022	131.193	467.339	268.866	860.75	238.624	193.69	764.032
SPi14314.1	253.052	161.834	135.752	107.955	167.48	81.6475	106.674	86.3117	67.4758	59.1751	69.2697	110.325
SPi14313.1	94.1659	115.174	15.6717	29.5954	57.4497	37.0173	60.9183	37.183	208.746	49.9655	52.8377	77.0042
SPi12648.1	0	0	0	0	0	0	0	0	0	0	0	0
SPi12649.1	0	0	0	0	0	0	0	0	0	0	0	0
SPi12652.1	287.919	370.471	106.06	327.072	97.0718	57.1526	410.318	605.044	245.777	308.232	70.352	329.122
SPi12650.1	57.7033	47.0512	41.6473	42.8	28.9113	16.371	110.872	31.0688	90.0107	26.7624	28.078	311.412
SPi12651.1	262.859	122.395	34.776	76.524	398.058	412.066	183.565	92.8157	120.075	161.087	275.307	132.351
SPi12653.1	89.5761	162.265	36.1143	50.1754	13.5424	12.4347	192.474	392.941	27.9776	31.8259	7.48848	71.4861
SPi12181.1	96.9434	184.922	12.1406	198.503	23.8422	25.6512	261.991	38.695	24.1085	20.9666	18.1565	210.791
SPi12180.1	164.271	153.47	56.1628	115.819	77.6856	44.6276	190.758	178.501	96.0097	73.7981	42.3472	67.5206
SPi12176.1	89.2304	61.7192	167.022	29.395	96.3928	81.9701	292.789	219.447	35.4435	75.226	34.6496	276.979
SPi12175.1	552.785	364.06	3.89305	50.4634	165.139	42.7721	146.944	57.6373	510.227	553.224	16.1228	225.31
SPi12178.1	15.274	24.9087	0	0	8.05555	2.16669	15.8636	0	0	10.1199	64.5894	224.211
SPi19802.1	88.7411	163.808	20.5271	22.3636	50.9603	60.9643	92.0268	95.3296	21.2271	32.9655	19.0474	32.3775
SPi11104.1	186.945	182.921	62.1049	223.299	96.8027	70.2583	200.011	153.849	182.95	85.8994	104.805	384.273
SPi11101.1	4383.4	5828.7	2538.99	5029.38	437.81	583.178	4206.14	3768.3	687.766	1270.26	158.382	932.976
SPi11103.1	228.45	415.244	83.4359	212.541	184.075	125.126	332.834	202.814	258.045	162.924	127.312	309.593
SPi11102.1	136.564	189.882	30.9113	125.379	47.156	49.9768	145.532	168.577	86.4695	129.976	61.2253	192.438
SPi11105.1	1.94514	0	43.0966	1.15421	0	0	0	0	278.913	0	0.338032	0
SPi11106.1	0.929709	0	7.49043	0	0	0	1.15872	6.93107	2.23114	0	0	0
SPi20911.1	0	0	0	0	0	0	0	0	0	0	0	0
SPi20912.1	0	0	0	0	0	0	0	0	0	0	0	0
SPi18709.1	325.498	631.994	263.977	43.9834	829.451	723.234	280.492	162.843	742.47	208.189	685.515	502.296
SPi18708.1	776.753	1119.73	334.736	822.992	718.529	627.909	781.897	957.946	588.701	911.644	523.372	527.37
SPi20579.1	5314.93	4005.09	715.736	7062.55	2248.94	383.75	1154.82	1476.5	4465.6	1405.04	1552.47	371.175
SPi20581.1	57.826	96.9404	77.784	72.7048	35.8294	19.6182	116.925	58.2837	41.7288	43.8058	18.2713	74.3742
SPi20580.1	0	0	0	2.65026	0	0	22.2661	5.54954	0	0	0	0
SPi22630.1	55.8188	17.6186	13.2981	12.4652	91.1662	26.5642	53.8593	1.49152	54.7346	7.75459	107.017	154.703
SPi12400.1	0	0	3.50375	0	0	0	6.50406	17.2912	0	41.4918	0	0
SPi12402.1	229.805	152.003	76.0659	39.7324	237.314	111.247	90.463	137.776	83.5593	79.3242	162.165	52.7305
SPi12405.1	683.408	837.377	282.477	797.192	371.23	385.108	1237.3	746.881	362.602	408.171	258.45	631.658
SPi12406.1	532.997	625.7	330.159	335.659	205.107	203.345	606.202	575.731	151.692	268.318	179.108	731.289
SPi12401.1	42.0532	53.364	10.3232	29.0085	24.5355	14.7645	28.3351	22.8601	59.9215	17.7626	14.5249	17.3618
SPi12404.1	154.243	203.951	152.399	89.546	60.022	36.5459	139.242	168.859	127.054	106.477	46.655	173.323
SPi25442.1	4.93301	33.1846	206.172	0	54.6355	4.19864	4.61109	18.388	0	0	1.71455	3.19469
SPi14553.1	33.4446	15.2395	0.660428	15.565	18.6764	13.3956	32.6924	112.444	0	19.5522	2.73511	4.24691
SPi14553.2	0	0	0	0	0	0	0	0	0	0	0	0
SPi14554.1	160.159	200.325	47.7852	59.3969	49.6335	38.1041	135.856	85.0059	73.7687	70.1864	21.8061	140.473
SPi14078.1	23.1938	0	1521.21	3.44068	4.58719	44.4171	32.5203	3.60233	0	66.2716	176.343	15.0206
SPi14073.1	1630.82	997.329	20489.1	643.946	469.578	216.882	1237.64	892.104	1143.89	1209.63	278.2	1861.84
SPi14077.1	789.158	990.108	241.387	22.8097	831.813	187.646	12.6818	300.624	1598.1	1076.44	1646.89	109.829
SPi14074.1	0	19.1522	0	0	0	0	10.4549	0	0	2.22319	0.777494	172.394
SPi14075.1	197.382	292.341	70.816	338.374	77.587	120.223	280.595	305.796	79.1937	232.335	80.9304	232.486
SPi14076.1	0	0	0	0	0	0	7.49236	1.86737	0	1.49364	0	101.223
SPi14079.1	63.9549	83.0764	52.185	28.6699	14.0337	17.4825	81.0175	90.7757	50.4134	57.5298	15.8196	74.9759
SPi19108.1	3787.1	1699.23	1141.22	3555.69	2140.76	1172.82	3042.12	875.774	6499.47	668.966	1799.92	3866
SPi19109.2	329.437	154.741	28.4805	35.3279	21.9799	16.0466	35.8643	72.1259	5.95325	23.175	6.55277	17.3506
SPi19109.3	0	0	0	0	0	0	0	0	0	0	0	0
SPi19109.1	0	0	0	0	0	0	0	0	0	0	0	0
SPi18686.1	565.793	805.205	245.811	245.072	357.689	381.656	728.381	1165.25	943.458	1072.77	300.049	254.198
SPi18685.1	88.5111	72.6874	19.5257	18.0071	230.071	163.583	57.7831	64.9384	153.745	122.315	261.636	226.555
SPi18684.1	274.387	247.888	106.765	259.025	128.268	90.2311	318.658	96.8551	104.758	158.041	47.6838	109.041
SPi24560.1	19.6426	14.8239	2.52536	2.97588	1.98375	1.42285	0	9.86636	24.0709	0.83071	5.37454	0
SPi07423.1	139.278	173.753	51.224	67.4362	61.9291	94.1923	141.765	78.9979	50.5417	57.0663	31.0752	49.667
SPi07427.1	1034.12	915.53	361.767	1198.75	1168.13	546.086	2047.78	324.608	3122.49	847.018	1032.87	4663.49
SPi07420.1	331.847	462.598	226.773	30.7993	180.251	81.2092	340.812	188.736	174.021	103.55	96.6354	258.287
SPi07421.1	65.5843	128.688	47.2676	73.7752	42.0483	34.1274	125.805	69.9033	41.0261	48.6537	24.1993	82.9337
SPi07428.1	3.75866	0	1.51413	16.0583	2.3788	3.83893	11.2428	0	3.60806	0	0	57.4463
SPi07422.1	646.4	625.446	153.254	753.699	255.956	165.11	586.489	703.512	468.829	519.795	350.223	821.255
SPi07425.1	3.95691	3.22646	1.32832	1.5653	0	0	0	19.6661	0	3.93254	1.37529	0
SPi25220.1	0.766922	0	0	0	0	0	1.19479	0.476457	0	4.1921	0	0
SPi10378.1	419.689	361.751	417.44	616.34	511.429	361.367	578.798	441.828	878.262	529.041	462.328	1272.6
SPi10377.1	59.3588	52.5992	10.98	29.4718	29.7088	16.497	78.1321	0	33.4324	6.01973	26.1047	49.425
SPi10374.1	11.4485	4.54141	7324.8	1.10162	0.979134	0.526713	0.771272	0.768917	0	0	0.430175	2.40462
SPi10375.1	33.085	57.0314	20.6543	48.793	16.5308	15.3149	48.0467	42.4309	33.8952	23.6515	9.48183	52.2502
SPi10376.1	2.05287	0	251.193	0.812087	1.08269	0	0.426422	0	0	2.04023	0.237836	0.886311
SPi07731.1	305.795	467.357	267.084	420.072	109.612	175.511	1171.35	576.322	72.7362	427.091	107.789	453.559
SPi07734.1	1728.19	4987.84	256.685	2306.7	521.3	169.314	1512.11	378.482	1034.35	84.436	204.542	279.13
SPi07736.1	285.183	347.338	181.393	386.538	267.882	147.681	548.483	285.713	727.614	317.438	202.831	910.611
SPi07739.1	616.527	283.208	70.6428	133.778	104.674	150.555	307.298	92.9864	32.6539	165.307	83.4958	275.905
SPi07735.1	0	8.86833	0	8.60486	0	0	0	0	0	0	0	0
SPi07737.4	0	0	0	0	0	0	0	0	0	0	0	0
SPi07737.1	0	0	0	0	0	0	0	0	0	0	0	0
SPi07737.3	0	0	0	0	0	0	0	0	0	0	0	0
SPi07737.2	0	0	0	0	0	0	0	0	0	0	0	0
SPi21600.1	0	0	0	0	0	0	0	0	0	0	0	0
SPi21601.1	0	0	1.07488	0	0	0	0	0	0	0	0	1.38242
SPi14543.1	73.034	80.8042	36.2146	104.207	33.9609	30.8435	99.8831	120.533	64.2207	45.4345	12.8859	67.5169
SPi14542.1	555.868	1042.15	217.591	133.923	710.181	922.059	367.255	71.2101	699.857	104.844	549.46	381.666
SPi14544.1	0	0	34.2884	3.81184	0	0	322.253	1.59637	0	0	0.446549	102.342
SPi14541.1	0	0	0	0	0	0	0	0	2.24376	0	0	0
SPi21530.1	4353.44	3327.36	7249.7	17078.4	1614.48	2730.67	1757.93	1464.52	44.6857	2820.27	728.726	3916.71
SPi21531.1	211.841	2130.4	63.7069	578.755	9.31049	46.3283	674.724	49.353	91.7913	156.441	32.2126	966.057
SPi21532.1	182.132	595.078	7.69609	934.872	677.101	842.3	1569.12	3.16505	357.615	381.008	642.767	2806.08
SPi04756.1	0	0	0	4.58758	0	0	60.2228	0	0	0	0	410.564
SPi04752.1	54.1848	90.2938	26.9271	60.0923	53.1612	43.2989	132.557	27.6358	76.0899	42.5636	42.4355	170.091
SPi04755.2	2.85334	7.41606	1.43679	0.846557	0.564323	0.910711	2.22261	1.32949	10.2713	2.4813	1.73552	6.00556
SPi04755.1	0	0	0	0	0	0	0	0	0	0	0	0
SPi04751.1	724.277	941.364	228.498	1681.67	103.5	106.337	873.67	440.81	564.295	426.385	51.412	291.583
SPi04753.1	157.58	337.582	42.0177	30.6605	60.427	35.2376	103.798	34.6929	64.6962	76.8696	42.0532	96.8551
SPi04759.1	384.271	134.861	127.618	87.8874	62.4923	47.624	157.933	447.813	75.0386	139.023	43.4713	118.302
SPi04750.1	37.1211	44.5126	10.6289	17.7079	32.2458	25.7096	49.6667	32.7839	23.5811	18.4463	25.8041	54.6797
SPi04757.1	394.169	954.884	187.748	441.927	266.196	192.026	941.041	467.558	327.517	271.062	179.494	386.559
SPi04749.1	20.6621	25.8735	2.47722	81.1527	14.7892	6.28077	187.926	0.611261	0	3.91141	10.7722	238.948
SPi24331.1	34.123	33.7096	0	12.4602	14.5357	13.4045	6.5428	0	37.795	7.82605	5.93	16.9989
SPi10607.1	196.859	364.119	1709.75	783.946	71.2906	102.266	485.685	337.908	91.3959	137.006	40.2698	305.695
SPi10608.1	1614.3	1434.43	142.743	1959.7	381.041	1596.04	7049.6	244.685	24.0811	851.421	74.5487	2674.13
SPi10605.1	254.683	322.421	89.3359	664.747	98.8649	82.1489	299.165	246.088	131.879	172.994	74.5579	203.416
SPi10606.1	35.7787	22.6908	5.33815	5.89733	121.606	48.4982	69.7779	3.29301	144.695	17.1207	110.768	179.359
SPi10609.1	454.271	1129.05	217.016	42.3341	135.918	110.293	58.0685	490.266	485.686	357.417	198.374	28.2878
SPi10604.1	56.1463	57.9776	7.41568	13.3811	32.7671	5.87556	51.6219	19.4421	36.4465	15.0936	25.273	28.016
SPi10610.1	374.985	426.554	116.322	262.568	212.112	210.233	862.129	47.7056	370.863	195.242	198.501	1197.24
SPi22810.1	0	0	0	0	0	0	1.18143	2.35564	0	0	0	0
SPi20267.1	193.642	315.905	136.709	210.294	116.505	104.534	339.592	253.872	79.5869	201.387	88.9888	382.222
SPi23578.1	591.89	1096.64	200.303	536.448	238.962	249.398	1099.9	130.832	496.45	135.302	112.934	574.458
SPi21206.1	8.05144	5.90862	6077.36	4.77756	0	0	0	6.00242	0	4.80112	0.559682	4.17138
SPi21205.1	68.1579	19.8485	0	0	82.164	13.8122	0	0	7.78891	0	59.7875	8.40763
SPi21207.1	47.1394	89.105	10.7895	16.5287	33.9021	15.5016	42.0603	47.9221	28.2816	8.51803	9.6815	52.7305
SPi21208.1	0	0	0	0	0	0	0	0	0	0	0	0
SPi10045.1	135.006	133.264	48.2576	96.5833	80.6296	88.3658	251.207	222.797	113.169	92.9776	56.1761	222.89
SPi10046.1	142.974	796.006	235.617	73.8201	24.9718	38.7194	37.6054	79.5953	0	48.9024	18.7155	25.2524
SPi10040.1	314.963	330.616	178.273	302.813	229.614	156.094	295.651	254.623	667.833	208.418	157.139	488.506
SPi10044.1	1.27324	1.5573	317.362	254.986	0	0	7.53761	0	0	0	0.442535	21.4388
SPi10042.1	112.722	31.9143	72958.5	111.478	0	0	8.45528	5.18736	15.0285	2.07459	2.17657	8.11115
SPi10043.1	0	0	0	0	0	0	0	0	0	0	0	0
SPi10041.1	187.349	41.0733	32.0396	39.8531	81.0975	40.6167	171.818	46.1175	212.078	3734.45	125.318	173.982
SPi10649.1	1274.43	2525.32	1734.96	4744.28	742.584	702.087	4296.88	434.868	4066.02	999.257	635.088	4807.88
SPi10647.1	23.3006	10.0131	3.80528	8.59461	29.8917	18.2239	33.3568	0	87.6543	18.7761	35.6772	64.4376
SPi10645.1	0.638567	10.1534	0	1.13674	0	5.16329	7.56067	0.793429	0	0	0	27.7075
SPi10650.1	174.148	242.549	76.0331	165.158	133.788	95.5307	284.478	231.39	260.901	198.086	84.3192	469.376
SPi10648.1	210.315	309.872	85.282	202.64	66.9919	46.376	265.797	263.045	151.583	159.007	48.7323	118.672
SPi10646.1	663.092	868.512	329.544	560.797	230.105	211.147	638.401	829.687	343.693	421.713	119.048	839.043
SPi08904.1	99.3971	124.91	54.3692	111.253	63.2153	70.4999	141.491	137.063	90.7372	70.5055	42.1339	118.392
SPi08902.1	603.669	375.805	228.983	95.2353	2324.92	1734.62	180.433	913.106	1383.64	1236.19	1982.94	271.554
SPi08905.1	210.887	196.735	38.7635	25.3638	218.599	288.637	103.139	244.914	67.5763	170.329	203.979	39.6208
SPi08901.1	48.1124	72.2786	52.1404	39.41	4.96461	10.2375	38.4549	70.1771	5.02007	55.6123	5.27115	20.998
SPi08901.2	0	0	0	0	0	0	0	0	0	0	0	0
SPi08903.1	144.545	194.736	23.8996	63.7515	75.0957	71.9797	215.91	130.813	82.8377	102.917	57.2874	105.066
SPi09730.1	71.6115	89.038	16	18.2916	23.6364	7.6693	33.2475	40.9536	30.16	22.3881	13.5987	14.7422
SPi09729.1	78.3272	122.662	25.0656	40.3966	17.3734	9.96885	67.0574	106.418	10.5405	41.4688	16.5379	29.3926
SPi09729.2	0	0	0	0	0	0	0	0	0	0	0	0
SPi09726.1	2562.24	4855.7	687.488	1810.44	571.812	550.786	1838.74	1479.55	502.218	824.261	335.23	513.106
SPi09725.1	2234.16	5565.46	688.934	1775.71	717.521	510.281	937.206	2428.98	590.267	990.523	351.748	361.718
SPi09732.1	111.744	125.124	15.8503	55.1001	87.1566	30.81	73.5578	17.6	245.505	28.1551	67.2838	126.388
SPi09728.1	24.706	30.2179	13.27	19.5467	41.6962	5.60748	85.1902	2.04651	0	26.1908	52.0943	44.7999
SPi09733.1	337.893	403.245	209.79	303.668	249.142	219.183	469.164	275.136	181.071	210.29	128.842	106.225
SPi09731.1	280.086	388.59	125.249	199.375	90.946	89.8408	211.986	391.512	155.499	166.705	73.7378	170.558
SPi16993.1	0	0	0	0	0	0	0	0	0	0	0	0
SPi16994.1	0	0	0	0	0	0	0	0	0	0	0	0
SPi16992.1	7.37778	9.02375	0	4.14742	9.83007	13.2199	4.83952	5.78969	9.31863	5.01687	20.7841	5.02943
SPi08953.1	122.138	139.932	125.599	51.68	77.4624	46.9335	166.033	130.628	32.1556	77.851	46.3917	45.3898
SPi08956.1	2.32926	7.12227	0	3.1098	2.76403	1.48688	146.239	9.40594	0	7.52347	1.01196	268.129
SPi08955.1	80.8733	94.8188	32.7715	46.8528	57.5435	39.5081	77.8321	79.0809	42.4913	55.6445	42.0801	41.5279
SPi08957.1	2.5838	14.2211	5.20426	65.9267	8.17625	4.39831	90.167	6.42083	0	7.70369	2.69413	6.69324
SPi08959.1	78.723	73.3607	15.1012	17.3504	15.4213	3.82877	24.7621	15.8366	7.19701	8.19639	7.81756	6.79762
SPi08958.1	91.0663	103.071	30.1145	90.3303	45.1613	15.0391	100.793	109.774	166.354	24.3149	21.7309	3.52095
SPi08954.1	363.497	498.669	180.324	395.411	336.203	263.727	598.042	384.847	376.795	303.687	266.13	557.583
SPi25458.1	982.155	1301.15	1679.28	654.167	101.27	72.3231	744.076	995.47	299.26	460.635	38.3555	380.205
SPi08979.1	917.122	1550.26	505.957	963.285	791.206	728.039	2212.92	2386.92	1559.32	1534.95	610.089	1856.33
SPi08976.1	5822.36	7166.49	2448.31	8085.18	3144.41	3217.62	6157.51	8102.92	5560.55	6054.61	3015.21	7217.53
SPi08978.2	75.0883	106.896	11.1572	18.991	39.6019	7.33393	51.3946	7.13758	59.0816	11.826	27.9521	90.3476
SPi08978.1	0	0	0	0	0	0	0	0	0	0	0	0
SPi08972.1	2.95716	55.2179	7.94169	10.1774	8.11	10.9067	100.125	29.8844	10.4084	16.2622	3.83715	15.8315
SPi08974.1	0	0	0	0	0	0	0	0	0	0	0	0
SPi08973.1	0	0	0	0	0	0	0	0	0	0	0	0
SPi08975.1	0	0	0	0	0	0	0	0	0	0	0	0
SPi13544.1	836.322	1008.1	342.428	239.269	1647.56	5921.68	731.204	647.417	354.409	1659.14	1491.06	230.652
SPi13549.1	0	0	3.36785	13.8904	5.29112	0	243.82	0	0	0	4.64923	467.793
SPi13546.1	118.392	102.57	139.104	383.457	7.80506	0	86.0736	300.338	319.636	63.7343	44.5782	31.9469
SPi13548.1	36.86	108.2	25.2426	32.3706	23.3281	7.52945	69.828	58.6229	0	54.217	35.8717	51.5616
SPi13545.1	1806.91	472.512	96.1681	21.4748	1993.79	1074.02	275.25	883.094	781.66	115.704	395.09	37.2742
SPi13547.1	519.834	353.227	84.0219	552.18	436.629	191.181	539.9	135.56	508.245	235.993	252.055	1155.42
SPi24271.1	274.91	302.737	65.0276	64.4377	224.449	151.549	10.3641	92.3846	112.695	74.8674	119.352	2.53432
SPi13703.1	57.6413	90.7453	28.4423	33.4477	26.3713	19.9	92.6125	73.2022	14.9996	45.0929	15.5285	18.5897
SPi13702.1	0.987444	1.03521	5.3274	3.72484	0.111596	0	5.71384	168.613	0	62.5269	0.196116	6.48619
SPi13705.1	0	0	0	0	0	0	0	0	0	0	0	0
SPi12734.1	8.58206	1.49953	7591.59	1.09123	0	0	0.764001	0	14.7111	0	0	0
SPi12738.1	31.3846	64.275	1.4701	7.79568	60.0504	4.96975	77.321	1.81376	10.5094	4.35229	55.0485	59.5574
SPi12737.1	647.347	278.792	192.827	322.582	151.472	75.6623	261.359	454.565	82.0522	261.649	80.8084	200.759
SPi12735.1	222.179	366.885	981.46	238.208	133.682	58.9759	306.714	261.063	226.365	53.3145	41.0193	190.497
SPi12736.1	71.953	46.6697	2.19586	65.3371	24.1489	6.49531	34.6478	8.12753	96.8026	28.1706	12.8831	50.834
SPi12740.1	2.25605	0	1.13603	147.257	1.78478	0.960098	148.321	1.40159	16.2424	0	4.50873	189.206
SPi12739.1	158.826	183.238	96.4252	163.757	117.628	80.0543	116.523	209.94	132.458	167.364	104.141	128.39
SPi12741.1	0	0	0	0	0	0	0	0	0	0	0	0
SPi25699.1	0	0	0	0	0	0	0	0	0	0	0	0
SPi23059.1	327.358	13.8864	3.81133	31.4389	29.9393	0	16.5084	0	31.7874	0	29.5956	14.7053
SPi23058.1	507.204	58.3869	46.0723	63.7338	37.7649	10.1576	17.3529	9.88564	19.0934	3.95358	25.5789	33.4914
SPi16286.1	68.0717	1223.74	3.88045	99.0757	117.865	62.8572	244.513	126.072	846.083	34.4645	51.7829	49.0749
SPi16287.1	310.657	295.438	48.0559	261.861	75.499	85.569	249.267	184.002	210.468	73.5884	36.8301	160.48
SPi16288.1	296.741	79.9017	57.985	781.191	98.1059	677.591	1252.33	1866.91	119.573	1960.96	8.08164	372.874
SPi16289.1	0	0	3387.24	5.36496	0	0	0	0	0	0	0	0
SPi16411.2	2.25642	3.15408	0.324632	1.14764	0	2.46922	0.803492	2.0026	0	0	0.224073	0
SPi16411.1	0	0	0	0	0	0	0	0	0	0	0	0
SPi16410.1	10.1663	6.21721	2.55961	9.04875	12.064	1.08161	12.6705	3.94744	93.0152	8.84077	11.0421	13.9907
SPi16409.1	0	0	0	0	0	0	0	0	0	0	0	0
SPi25334.1	2147.27	3110.39	994.328	3150.4	492.962	1614.39	854.02	1475.26	1353.95	707.166	384.867	1423.33
SPi20101.1	235.134	443.207	15.138	1.27419	54.3608	11.8798	3.34535	84.7123	193.247	54.4201	56.5355	2.7813
SPi20100.1	264.263	398.547	187.973	524.683	161.58	107.781	357.357	289.308	255.635	203.613	92.7225	379.724
SPi21263.1	129.816	98.8034	32.9216	99.0387	78.5777	113.968	94.4114	150.753	250.435	157.131	49.8173	155.113
SPi22634.1	0	0	0	3.02275	0	0	36.2795	0	0	2.89301	0	16.9664
SPi21429.1	4.60643	0	0	1.36668	0	0	0	0	0	4.57807	0	0
SPi21430.1	953.543	924.121	289.924	441.982	607.885	426.29	755.601	734.012	1081.25	393.534	569.848	1621.79
SPi19818.1	1.82687	0	171.104	0	2.8905	0.777454	8.82287	1.13496	0	3.63125	0.634959	4.73244
SPi19819.1	946.745	818.213	283.886	1466.87	166.439	98.6271	683.182	1399.97	1343.1	411.651	263.36	348.077
SPi24998.1	0	0	0	0	0	0	0	0	0	0	0	0
SPi24053.1	3.28867	0	0	39.6791	0	0	127.403	0	0	0	0	107.2
SPi24527.1	0	6.34115	0	3.07638	0	4.41268	32.3077	3.22091	36784.5	33.4917	0	0
SPi24528.1	8.44758	0	0	7.51894	23.3903	0	2.6321	0	14479.8	0	2.93609	0
SPi15437.1	0	0	0	0	0	0	0	0	3931.69	0	0	0
SPi15439.1	234.592	128.716	49.68	46.8344	209.87	120.361	107.934	147.104	173.629	144.9	125.352	53.9547
SPi15438.1	30.0606	27.291	13.7325	4.96504	9.31631	10.8145	23.1743	28.4944	12.6431	25.8716	11.7406	11.2391
SPi15441.1	323.933	208.089	257.352	223.511	94.7536	138.144	125.74	113.307	23.6808	90.6298	34.1786	96.5182
SPi15440.1	0	0	0	23.7174	0	0	33.2103	0	0	2.09073	0	12.7155
SPi25630.1	8899.5	656.49	174.137	2.13754	17050.4	10757.2	0	35.8074	7503.79	205.857	656.069	0
SPi24496.1	0	0	0	0	0	0	0	0	0	0	0	0
SPi15914.1	1518.27	1101.23	269.479	2036.46	721.296	403.617	1060.69	793.01	1503.1	724.421	664.275	1850.34
SPi15913.1	265.097	86.8846	119.5	161.778	59.023	34.7906	214.906	1974.35	163.809	717.824	21.9313	269.858
SPi15915.1	567.026	611.155	656.377	626.773	347.175	239.642	1395.25	114.994	549.519	845.95	144.223	2059.78
SPi03998.1	636.022	975.455	349.977	651.554	259.492	191.937	678.023	678.437	439.184	440.288	202.291	518.758
SPi03991.1	144.574	117.61	88.9965	122.754	70.7133	51.2955	144.317	208.243	202.322	158.153	77.9038	312.679
SPi03992.1	130.295	118.479	46.7166	19.025	92.8231	29.0308	187.895	42.3804	24.5564	50.1698	87.7268	149.323
SPi03999.1	0	11.8897	345.093	0	0	0	6.0577	33.2156	0	2.41527	9.29134	34.6248
SPi03987.1	1.83363	6.72813	2096.85	0	0	0	2.28529	0	0	0	0	0
SPi03995.1	311.193	365.196	310.786	42.1473	155.811	176.314	283.72	672.857	90.7922	141	37.45	68.4589
SPi03996.1	340.937	483.114	90.2133	332.669	103.855	72.6276	320.733	213.489	208.485	131.237	66.2945	207.043
SPi03990.1	25.2238	37.4621	22.9834	13.8982	18.0542	14.8237	50.8979	48.5038	27.3839	15.5186	10.0194	12.4459
SPi03990.2	0	0	0	0	0	0	0	0	0	0	0	0
SPi03993.1	6653.67	4806.15	1082.64	12089.7	5817.83	3611.38	8986.62	3177.39	10593	5026.3	8522.9	18894.8
SPi03989.1	249.771	161.212	185.647	351.857	218.002	102.01	294.633	144.228	670.37	189.77	152.522	752.142
SPi03986.1	0	0	0	36.6292	0	0	766.146	0	0	0	0	3251.47
SPi03994.1	1770.8	1384.19	1091.34	1401.8	1749.87	1258.83	1687.87	1117.54	1960.73	1312.39	1802.27	2718.22
SPi04000.1	522.468	517.226	2.90704	1094.5	98.1938	84.7611	268.92	218.783	69.2726	65.9822	28.0916	237.411
SPi03988.1	182.415	209.927	104.937	99.3852	71.7174	71.7484	241.987	253.096	122.043	139.814	56.1005	170.042
SPi03997.1	109.5	77.8488	12.1517	13.6931	89.0126	96.7934	23.4033	67.2782	27.1469	61.9079	78.8431	25.7869
SPi18538.1	69.5211	39.1208	722.238	25.8808	63.1542	68.621	27.6739	609.922	1.26874	370.16	43.8245	70.5301
SPi18539.1	631.49	1168.84	390.287	147.178	173.617	128.75	602.549	332.948	318.651	258.677	135.863	214.277
SPi22913.1	0	4.86395	37.3795	1.57315	8.3894	0	3.3042	0	60.4422	0	0.460727	0
SPi22912.1	29.9029	43.7105	20.5663	33.3236	17.3095	53.3855	42.7225	80.653	0	150.768	28.8982	33.0631
SPi23576.1	0	45.2356	0	8.36031	0	0	2.19498	0	0	0	5.50909	27.3733
SPi23577.1	0	0	0	0	0	0	0	1.07154	0	0	0	0
SPi12915.1	516.941	414.986	86.3345	134.832	398.741	701.953	428.658	723.157	173.506	490.149	196.005	175.918
SPi12914.1	8.88074	6.51721	0.894373	0	8.43073	9.82627	0	0	0	0	1.85199	0
SPi12913.1	347.148	382.209	267.279	311.974	295.72	232.19	521.442	195.795	287.176	160.73	203.737	449.253
SPi12916.1	82.7428	31.4853	20.6781	18.5481	62.0642	42.5158	216.179	162.591	30.8884	88.0202	34.5103	219.899
SPi13579.1	26.0781	5.54715	0	0	39.4671	5.79023	8.4787	2.8176	0	0	4.33489	8.81142
SPi13580.1	289.955	367.176	18.0573	155.031	103.75	137.784	374.147	263.522	99.5818	122.701	52.348	211.666
SPi13582.1	116.893	135.891	31.217	70.1375	83.9066	46.8848	160.464	112.759	87.8313	74.4176	67.3023	132.054
SPi13584.1	0	0	0	2.6361	0	0	0.851815	0.849214	0	1.35851	0	7.96718
SPi25419.1	290.612	74.2943	164682	86.2217	28.267	4.0549	4.45323	8.87926	5.71655	4.7348	3.3117	6.17064
SPi25391.1	0	5.53765	0	0	0	0	0	0	0	0	0	0
SPi15001.1	950.711	1258.14	47.3432	559.361	249.562	474.873	705.384	257.467	75.705	376.222	74.6005	199.49
SPi15000.1	80.7858	259.558	32.7864	47.6982	103.655	79.3639	54.3499	130.84	141.787	81.4867	48.6134	7.28809
SPi15003.1	15.7972	16.7453	2.65153	12.1858	13.3304	9.41181	12.7974	29.4423	29.0647	8.37328	13.1773	12.9586
SPi15002.1	175.083	187.061	78.3089	193.725	109.992	115.27	201.523	363.425	119.872	160.187	71.5916	81.3712
SPi20190.1	4.37281	1.33709	0	1.29737	0	0	1.36248	0	0	0	0	0
SPi20189.1	109.778	99.9805	20.8447	8.08418	109.438	116.404	40.0005	64.4565	50.9289	49.4733	80.4077	22.397
SPi04843.1	81.0519	112.352	37.1855	152.3	72.67	39.0919	83.0582	73.8527	84.2879	53.7019	48.5166	55.9897
SPi04841.1	3.17604	6.67356	8.11944	0.338261	2.57701	0.415881	5.37932	1.41661	0.781738	0.323742	1.66998	0.632877
SPi04839.1	239.441	309.907	366.747	348.837	115.35	85.4724	144.088	177.617	271.013	139.583	99.8658	192.559
SPi04832.1	12.7634	7.26086	8873.07	2.11354	0.939271	0	0.739872	1.47523	0	0.884984	0.206331	0.768906
SPi04837.1	520.87	554.836	113.761	87.5088	107.803	24.0359	209.221	224.455	247.418	23.6111	16.6703	112.634
SPi04836.1	0	0	1.18139	0	0	0	0	0	0	0	0	0
SPi04834.1	79.6376	78.1502	29.8428	34.0678	41.0244	16.5514	47.0303	59.8308	104.447	47.3963	25.7482	70.1653
SPi04840.1	240.372	311.575	114.46	281.388	245.968	220.155	611.373	262.956	222.589	157.098	93.5343	502.538
SPi04838.1	144.156	90.419	70.1076	1127.36	23.3934	10.4868	721.73	84.9653	119.752	86.3284	10.7059	838.622
SPi04842.1	0	0	3.9672	5.49995	0	0	17.9055	0.575834	0	0	0	5.40238
SPi04833.1	3.74321	0	0	6.41665	0	1.06199	11.9223	0	4.99059	0	0	17.2385
SPi14391.1	3.45432	45.7706	244.098	25.9632	17.7628	8.08522	151.399	5.00739	27.6326	19.454	13.4068	332.205
SPi14392.1	9.15007	8.13923	50.2635	3.9487	2.63224	0	7.25705	4.13422	55.8946	3.30681	4.62583	4.30961
SPi14393.1	17.4215	17.0466	48.625	10.633	12.6009	2.54195	22.023	8.65862	23.8907	8.90449	8.82321	30.9461
SPi14394.1	80.4839	367.132	132.212	9.39492	85.5909	57.2724	70.7095	1.63938	72.8261	9.83463	65.5772	63.2306
SPi23189.1	531.358	615.569	5409.83	2186.56	275.217	206.928	849.671	191.838	644.802	237.639	177.365	1662.14
SPi19778.1	0	0	106.661	135.441	0	3.10838	142.239	2.26887	52.5859	3.62958	0	151.368
SPi19777.1	100.752	87.4889	23.9105	36.6651	68.8691	29.016	134.863	43.4934	112.493	42.049	50.7811	105.264
SPi10707.1	122.36	251.322	59.9141	187.523	31.3764	33.0388	131.991	71.2986	156.947	45.7072	19.5043	90.7183
SPi10706.1	150.302	171.578	60.5471	65.403	85.0347	51.9458	145.886	87.1509	96.1861	67.8982	34.5099	49.5536
SPi10705.1	613.006	553.258	335.68	434.623	280.491	267.765	784.708	704.446	331.063	487.385	152.979	624.836
SPi10704.1	23.79	9.00639	0.570447	0	17.9242	1.92842	0	5.63038	0	9.57001	9.0561	0
SPi03724.1	314.864	590.034	50.7355	306.181	254.223	202.048	644.523	90.0999	104.413	116.825	131.854	258.534
SPi03731.1	40.0382	34.5675	35.5784	687.581	7.45282	36.0823	113.01	14.6318	39.5643	65.5393	9.82302	131.172
SPi03723.1	85.9878	50.0149	15.78	37.8707	88.8866	45.2132	39.7714	49.3844	53.194	50.8952	88.1983	37.1246
SPi03727.1	219.922	264.616	90.9515	344.263	37.9996	26.3542	244.532	149.206	110.033	60.3626	28.2156	123.143
SPi03726.1	951.464	1509.53	107.614	775.141	242.332	74.6535	273.013	22.1284	597.282	160.625	277.773	343.124
SPi03722.1	876.432	801.033	362.278	986.615	692.264	539.894	1172.46	739.255	1168.61	899.691	536.701	2498.58
SPi03725.1	410.869	685.214	168.363	392.756	378.938	374.236	744.598	260.465	326.994	508.34	202.549	650.278
SPi03718.1	461.589	499.875	151.655	145.953	171.95	112.179	611.672	374.932	135.259	123.807	105.884	334.309
SPi03719.1	392.129	579.531	104.535	188.578	120.639	120.795	622.877	718.499	182.211	255.989	106.895	424.077
SPi03717.1	801.038	1062.07	140.369	417.295	558.103	489.926	830.179	517.968	830.506	595.108	378.943	1172
SPi03729.1	263.176	182.695	57.3066	311.061	120.419	53.2751	226.942	89.2624	396.016	157.641	127.318	380.489
SPi03720.1	103.237	143.23	130.349	133.489	31.6933	27.5407	168.994	564.785	48.071	237.361	14.4598	65.8597
SPi03728.1	338.774	336.226	64.9709	298.327	86.4861	81.4172	301.813	239.687	164.735	221.406	57.2164	209.928
SPi03733.1	193.86	181.319	73.5001	257.808	126.299	109.676	212.239	107.685	357.588	217.599	162.899	360.884
SPi03732.1	13262.2	2684.11	214.468	8.96203	35517.7	43042.1	928.005	7245.61	17332.6	33573.7	51570.3	318.865
SPi03721.1	231.217	896.915	363.309	501.48	261.692	201.824	3013.18	47.7071	115.432	421.429	317.934	1726.93
SPi25719.1	0	0	0	0	0	0	0	0	0	0	0	0
SPi18170.1	2457.58	2756.12	2123.01	5198.41	812.865	967.314	3248.6	2863.98	2326.32	1892.14	385.161	2799.12
SPi18169.1	302.658	173.019	192.822	122.591	54.1331	40.8803	178.355	307.386	110.528	224.942	26.7558	219.868
SPi18168.1	169.858	197.039	124.653	145.988	57.8477	73.258	160.197	178.873	126.127	69.6444	40.3727	153.411
SPi18167.1	706.388	424.064	192.534	324.942	666.491	1012.16	203.943	406.64	357.705	492.715	444.858	46.1664
SPi19218.1	1333.6	1134.64	3629.34	989.309	543.564	856.144	1141.38	1032.1	990.771	1785.88	551.605	1175.91
SPi19219.1	3.79353	117.737	42.0249	20.5404	0	1.6144	395.08	5.89191	31.8634	1.88509	0	108.097
SPi09342.1	313.912	468.379	214.448	537.612	115.746	111.666	727.466	471.974	371.722	273.408	77.1137	507.122
SPi09343.1	239.513	315.111	19.8365	24.7778	577.165	448.618	53.5157	234.946	39.7058	184.793	342.57	33.6756
SPi09344.1	7.41334	5.35792	4.07232	2.19947	2.13263	0.860417	8.81944	0.418691	4.04335	4.68854	4.45054	38.8444
SPi09344.2	0	0	0	0	0	0	0	0	0	0	0	0
SPi09344.3	0	0	0	0	0	0	0	0	0	0	0	0
SPi12714.1	188.697	158.872	46.4039	459.853	65.2662	18.3016	438.358	27.2626	113.736	35.3263	17.3875	399.006
SPi12717.1	1423.44	518.329	142.759	167.351	401.842	294.086	78.2134	137.602	191.353	196.646	105.722	7.65013
SPi12718.1	219.825	128.754	25.7242	322.425	86.9524	95.5263	184.739	137.53	9.28771	117.698	24.7505	111.283
SPi12715.1	443.608	385.542	129.302	166.044	908.931	825.187	186.686	507.218	450.325	493.635	899.927	236.652
SPi12719.1	0	0	0	0	0	0	0	0	0	0	0	0
SPi12716.1	1179.56	1515.52	1133.44	3326.26	398.09	425.993	1153.16	1179.89	1817.91	951.82	333.811	1548.83
SPi12713.1	52.4332	37.3299	7.88136	16.7173	19.8114	10.6573	37.5511	29.1712	30.0491	9.3332	8.16	14.1908
SPi22719.1	1162.8	1638.31	177.927	405.431	265.273	966.679	35.9497	268.799	177.382	591.258	141.609	0
SPi22720.1	0	6.08083	0	1760.83	113.077	12.6946	2495.55	0	0	68.557	65.0153	5999.94
SPi11268.1	118.392	28.1566	19.872	74.1545	338.219	33.5891	305.356	8.17245	394.612	0	173.741	928.59
SPi11265.1	30.8889	66.1154	17.1094	0	36.6546	34.1777	0	9.595	0	13.8144	26.8399	0
SPi11266.1	272.647	333.474	816.028	321.445	72.7053	70.3996	486.163	280.403	160.513	156.796	81.4534	390.834
SPi11269.1	27.5778	93.619	14.1701	59.7791	3.56195	14.1313	202.016	140.21	12.1559	11.1869	1.95615	63.785
SPi11267.1	25.6457	53.9808	16.2173	21.2339	15.0984	11.1677	39.7677	59.2841	17.1754	26.6733	11.1938	14.6773
SPi22369.1	1466.63	1618.7	225.055	1536.48	235.086	520.123	658.207	308.93	77.6397	298.904	87.4575	289.445
SPi10899.1	12.113	0	3.4854	328.576	5.4758	10.3097	314.874	75.2529	0	87.7084	12.6302	401.193
SPi10900.1	937.027	627.774	142.683	151.777	1606.74	1628.64	250.591	881.24	486.591	702.764	1295.2	174.715
SPi10901.1	28.231	12.2771	14.5315	27.175	17.867	10.1453	24.6294	31.9594	30.1109	43.6445	12.6468	70.6935
SPi10902.1	26.9302	51.7602	12.2195	10.5362	16.3882	9.31958	29.3221	69.4963	7.81216	31.1761	12.7543	36.414
SPi10902.2	0	0	0	0	0	0	0	0	0	0	0	0
SPi10903.1	0	0	0	9.85438	0	0	17.2483	0	0	0	0	209.034
SPi22850.1	99.1348	180.51	27.7745	285.056	25.9455	24.4248	182.312	59.2729	66.1845	34.8169	15.6736	82.5444
SPi04219.1	93.4136	40.6084	5.66724	6.34437	24.0398	3.83167	23.8458	0	71.5744	0	7.23672	24.7815
SPi04217.1	164.119	179.604	98.8953	160.78	71.2118	47.9811	186.131	202.791	63.2791	103.016	41.5571	217.872
SPi04220.1	191.737	262.64	91.1344	158.963	88.8367	63.2944	224.077	141.754	123.276	79.5468	54.7039	131.521
SPi04215.1	70.9025	44.1516	15.2453	60.114	92.1208	59.7967	96.9944	453.027	43.1594	283.278	62.058	127.362
SPi04216.1	9017.82	6824.44	3103.34	5699.42	4732.94	1945.41	3631.88	8396.78	9737.46	2691.38	2749.38	5559.03
SPi04218.1	139.139	201.173	89.5376	153.255	61.8946	48.4297	171.196	227.565	90.6786	121.494	50.0597	173.308
SPi04222.1	3919.79	2041.23	808.728	988.969	7941.39	18115.4	3269.66	5437.4	748.611	18794.5	6805.44	2049.05
SPi04221.1	0.234766	2.00999	39.9569	2.22889	0	0.799267	1.46297	1.4585	0	1.86657	0.163194	2.43261
SPi20378.1	28.6157	6.99997	0	10.188	13.5828	0	1.78322	0	0	0	6.9621	0
SPi20377.1	185.079	354.145	105.921	27.3089	109.003	77.2612	328.495	311.003	61.3215	109.438	68.3017	120.5
SPi23153.1	552.445	1642.23	599.666	710.899	239.137	125.314	1217.1	48.5676	590.97	38.8474	89.2128	885.991
SPi25522.1	0	0	0	0	0	0	0	0	0	0	0	0
SPi12688.1	101.945	64.8183	28.9263	0.720143	140.176	66.1092	7.05867	81.4294	23.3	27.3395	69.7403	0
SPi12691.1	293.502	125.171	198.352	2.29156	163.45	184.07	1.80492	16.7945	234.012	13.4333	120.467	0
SPi12687.1	254.817	336.245	114.685	361.393	117.01	65.2244	134.748	184.775	385.815	89.4756	83.6299	158.256
SPi12690.1	19.8373	89.773	143.842	14.1253	9.41605	16.3213	24.3116	116.668	11.1081	32.8586	0.919304	10.2775
SPi20173.1	0	0	0	0	0	0	0.578816	0	47.9246	0.923119	0.645666	0
SPi06585.1	107.866	169.142	150.412	111.599	35.0085	11.7702	65.4942	20.6192	524.356	21.9901	22.1098	68.0642
SPi06587.1	330.409	272.688	3.7318	42.5098	178.819	38.8979	356.761	6.13888	109.675	28.2341	97.4521	107.189
SPi06597.1	134.337	106.061	137.437	307.464	35.9872	53.2369	113.39	43.2745	107.462	70.6401	37.3034	90.2208
SPi06598.1	0	0	0	35.668	1.76123	0.947433	75.2631	4.1493	0	0	0	24.5102
SPi06592.1	139.301	45.5415	35.734	40.0296	219.711	165.914	51.5928	82.7319	209.199	89.6835	139.92	96.4546
SPi06596.1	287.029	483.885	213.736	266.037	131.893	197.51	415.855	417.664	149.226	237.345	73.1377	381.69
SPi06593.1	0	0	0	0	0	0	1.9189	80.3477	0	0	0	47.8608
SPi06594.1	0	0	26.9277	0	0	0	11.1081	152.269	0	0	0	101.01
SPi06586.1	1543.9	1736.98	421.01	2782.38	1141.39	936.411	3192.88	930.092	1032.21	1202.91	905.36	1954.74
SPi06590.1	151.04	250.759	86.9456	76.4833	67.0669	59.3443	208.513	198.418	86.7768	122.942	34.3361	151.485
SPi06595.1	173.093	220.044	59.0219	48.5243	174.673	113.683	122.303	110.075	75.2286	184.218	67.2668	109.449
SPi06591.1	648.281	319.646	4.71393	0	871.428	783.503	0	820.039	202.193	480.698	408.614	0
SPi06589.1	5.45249	94.0319	0	189.271	1.7254	7.42525	309.877	25.0668	0	7.58648	4.16922	62.1475
SPi06588.1	67.6345	293.147	13.2261	27.6645	66.4929	42.4757	110.483	90.564	3.15167	62.6498	43.1351	35.7213
SPi10619.1	51.4645	36.8331	13.3535	150.423	49.7812	42.2728	84.3081	15.0788	108.944	102.295	76.7828	184.548
SPi10622.1	199.236	228.113	175.351	190.096	156.8	123.301	307.067	435.25	195.712	219.212	137.419	317.779
SPi10624.1	0	0	0	0	0	0	795.47	0	0	0	0	1772.26
SPi10620.1	126.71	159.543	66.337	53.8152	51.8533	38.1123	102.012	187.274	86.4357	81.1047	45.4499	80.6934
SPi10625.1	0	0	0	47.2476	0	0	1468.2	0	0	0	0	173.696
SPi10623.1	0	0	0	0.624251	0	0	236.009	6.5358	0	0	0	517.794
SPi20150.1	10.4959	83.4439	15.1949	137.407	6.22753	53.6003	46.602	26.8977	9.44563	14.343	0.912006	5.94764
SPi20152.1	104.476	135.033	45.7562	31.9087	34.3803	30.2636	102.856	135.813	26.3366	47.3355	11.5193	25.3015
SPi24511.1	0	0	0	0	0	0	0.76542	0.381541	0	0	0	0
SPi25780.1	0	0	0	0	0	0	0	0	0	0	0	0
SPi25150.1	0	0	0	0	0	0	0	4.61422	0	0	0	0
SPi14923.1	27.2774	6.6726	0	6.47436	21.5793	0	11.8988	0	157.107	0	1.89614	24.7314
SPi14924.1	870.485	547.519	39.5105	72.6244	2644.23	2710.44	277.704	673.286	609.966	826.135	2858.62	232.358
SPi14921.1	480.711	690.816	130.046	673.19	123.617	93.2821	602.84	429.429	273.432	275.004	131.815	652.147
SPi14922.1	18.3133	9.59956	7.90423	69.8577	6.20904	7.79351	88.8516	3.25065	646.675	2.60008	0	83.0198
SPi22791.1	0	0	0	1.1927	0	0	0.501022	0	0	0	0	4.16546
SPi22792.1	0	0	0	0	0	0	0	0	0	0	0	0
SPi05972.1	106.975	197.495	39.6378	64.6744	38.3223	45.5247	155.336	150.473	50.8598	103.307	34.7255	49.6713
SPi05969.1	243.119	165.059	182.595	292.803	262.42	217.448	229.179	241.919	580.972	333.766	264.958	413.633
SPi05977.1	940.054	1552.46	481.481	369.959	568.409	447.672	1713.97	1753.74	455.48	699.035	331.474	769.627
SPi05976.1	84.8406	137.973	147.467	177.878	34.8019	40.3843	146.076	100.34	85.2115	80.5707	36.1498	108.667
SPi05974.1	148.425	218.922	140.612	144.514	67.7048	67.6389	212.26	253.691	82.7401	86.7567	44.7884	131.119
SPi05978.1	352.293	531.662	266.666	479.115	34.1634	40.1409	608.325	232.985	365.449	85.8369	19.9467	331.922
SPi05973.1	135.706	193.963	141.381	117.548	55.9411	62.3983	176.261	126.624	42.4245	73.8943	53.6725	76.0996
SPi05970.1	341.084	269.874	353.688	155.477	14.5463	10.955	26.9269	1828.86	83.84	183.655	5.43218	30.9605
SPi05975.1	57.1841	64.8889	17.4083	17.0305	20.9852	14.1572	58.6011	53.6268	21.1327	22.1493	16.8524	27.7397
SPi05979.1	89.1727	112.069	19.7736	18.9323	66.0146	31.3339	68.3141	57.9405	3.92659	37.4008	38.6707	6.35775
SPi05968.1	38.6042	22.5188	4.78499	26.7835	31.9496	3.53847	32.9391	1.47589	11.4023	1.18051	15.8946	20.0005
SPi15658.1	264.04	837.855	1048.78	1598.53	496.646	795.208	2130.96	1335.24	106.347	3229.71	1485.03	880.092
SPi15659.1	0	0	0	0	0	0	0	0	0	0	0	0
SPi15659.2	0	0	0	0	0	0	0	0	0	0	0	0
SPi08445.1	290.612	531.769	122.343	88.4142	141.209	154.037	609.47	519.869	97.8405	153.465	72.9988	143.897
SPi08446.1	125.635	165.228	70.6789	87.9272	77.3837	59.269	215.725	100.078	92.5015	57.1002	56.0524	184.627
SPi08444.1	0	0	2.37967	0	0	0	0	5.8719	0	0	0.410633	0
SPi13747.1	382.733	305.762	193.403	527.782	134.333	126.747	314.507	650.535	443.076	304.703	157.85	315.939
SPi13752.1	0	0	1438.89	17.5891	0	2.52295	11.0832	3.6831	0	0	4.12107	3.83936
SPi13751.1	738.978	382.358	6468.06	296.421	1790.96	511.162	848.137	210.522	6954.32	294.878	1487.7	2093.56
SPi13746.1	2197.74	1743.47	61.9573	863.7	366.575	176.027	3999.33	1691.46	0	340.835	160.597	1736.09
SPi13750.1	127.498	106.698	28.1134	162.778	120.613	114.001	110.396	38.6875	73.4338	140.318	73.888	144.975
SPi13748.1	366.21	389.578	169.394	453.301	145.529	141.711	571.581	435.974	275.915	249.69	110.558	369.533
SPi13749.1	857.089	609.798	676.995	204.429	562.825	333.756	359.561	595.117	410.029	219.912	425.426	569.575
SPi11794.1	49.0197	38.1538	354.548	45.8346	4.70058	10.1145	187.911	4374.28	4495.23	3544.6	0.516291	265.511
SPi11795.2	62.2268	77.1109	25.562	47.6127	18.1366	12.5439	58.9313	72.2311	112.983	37.8386	30.5921	115.594
SPi11795.1	0	0	0	0	0	0	0	0	0	0	0	0
SPi11798.1	899.249	885.908	1184.69	135.83	418.606	310.499	382.293	125.745	638.392	307.483	488.755	657.269
SPi11796.1	44.4545	65.0013	15.1477	19.04	23.2692	12.5174	37.9084	67.2791	16.8447	33.883	20.4463	15.5852
SPi11797.1	97.2779	71.5438	7.68375	0	6.03585	7.03497	1.98104	61.6196	33.568	3.79133	3.09377	0
SPi24741.1	0	0	0	0	0	0	0	4.46174	0	0	0	0
SPi17921.1	309.292	1067.46	51.1014	241.693	114.587	87.1605	590.29	179.111	51.4758	46.3031	73.6705	188.801
SPi23057.1	64.7533	41.7654	14.7747	20.7126	30.0156	20.8829	34.8349	36.7714	14.5684	25.3899	28.0447	56.678
SPi24429.1	0	0	0	0	0	0	0	0	0	0	0	0
SPi24430.1	0	0	0	0	0	0	0	0	0	0	0	0
SPi21816.1	0	0	0	4.64842	0	0	40.0998	0	0	0	0	31.8892
SPi21817.1	635.028	1198.32	88.4389	173.435	159.681	133.31	927.849	477.165	3.14542	88.578	57.1716	214.751
SPi11044.2	0	0	0	0	0	0	0	0	0	0	0	0
SPi11044.1	0	0	0	0	0	0	0	0	0	0	0	0
SPi11044.3	0	0	0	0	0	0	0	0	0	0	0	0
SPi11044.4	0	0	0	0	0	0	0	0	0	0	0	0
SPi11043.1	490.748	611.596	94.4693	347.573	297.073	209.292	910.907	527.653	229.788	238.278	228.378	609.817
SPi22798.1	781.022	727.552	150.155	134.77	508.475	350.458	199.302	150.7	226.179	109.023	389.061	151.09
SPi22797.1	27.3689	29.6491	4.72508	6.03205	56.913	23.96	31.6739	29.1482	3.75317	18.6517	20.3839	16.2052
SPi22063.1	5.1537	0.900497	0	0	1.16489	0	0.458798	0.457396	0	0	0	0
SPi22070.1	1909.62	2397.68	799.559	4268.96	832.829	775.459	3610.33	1775.21	1703.85	1322.6	543.376	2287.67
SPi22069.1	1694.8	863.207	185.198	70.7798	2980.36	2521.2	483.159	753.402	1371.65	745.864	2629.16	778.928
SPi22071.1	135.209	20.3091	10.7501	21.1133	198.917	24.2275	161.123	0	187.856	4.71498	135.624	357.935
SPi12139.1	239.336	264.852	66.5712	155.543	100.981	110.583	224.427	229.406	169.574	255.985	67.3403	209.616
SPi12137.1	4.22109	5.16281	3.40083	6.01131	0	0.479027	4.73476	2.44756	0	1.39837	0.195615	0.728971
SPi12137.2	0	0	0	0	0	0	0	0	0	0	0	0
SPi12138.1	2.76965	5.64592	5.57859	1.36955	1.46072	2.35733	4.31484	1.14711	22.1556	2.29383	1.28352	0
SPi12135.1	0	0	124.516	0	0	0	0	4.01629	0	0	0	0
SPi12136.1	1909.36	1201.48	426.821	1529.47	2722.52	2939.55	2265.95	916.366	1860.44	2869.96	3216.75	3945.99
SPi12134.1	352.494	523.896	283.597	433.392	182.081	210.49	586.036	592.44	166.178	295.924	123.776	524.896
SPi18506.1	67.9823	106.554	103.965	28.0881	37.4477	58.2905	31.6945	109.497	10.8764	65.5619	16.9774	13.0448
SPi18508.1	0	0	0	0	0	0	0	0	0	0	0	0
SPi18507.1	0	0	0	0	0	0	0	0	0	0	0	0
SPi13460.1	38.0001	32.4934	10.8374	3.79135	31.9244	22.3253	52.5994	0.417839	57.2988	19.0502	43.1292	24.3917
SPi13459.1	0	0	18.7231	0	0	0	0	0	0	0	0	0
SPi13461.1	136.898	52.624	228.469	234.414	61.8863	26.6328	80.4348	884.511	112.64	132.168	27.1893	0
SPi13462.1	3.50572	4.28784	2.35373	0	0	0	3.64105	0	35.0547	2.32276	0.812314	6.81107
SPi02835.1	4859.41	1573.29	1313.43	3074.3	325.07	337.063	729.216	233.081	464.469	417.254	246.308	424.232
SPi02846.1	143.996	243.123	49.3898	371.187	130.425	70.6047	646.333	35.6537	326.784	88.1468	63.4667	479.783
SPi02847.1	102.809	34.9546	7.10192	2.20235	116.861	37.2762	40.2441	20.2912	193.283	30.616	86.5592	140.853
SPi02837.1	2.72275	2.22013	1608.37	2.15417	0	0	0.377047	0.751791	0	0	0	3.13474
SPi02838.1	130.252	169.505	39.089	82.9408	56.8904	56.1401	100.607	90.24	87.4317	73.8362	39.3123	84.8158
SPi02848.1	594.785	679.204	221.371	347.28	261.649	150.598	694.644	514.107	186.18	252.952	142.864	303.217
SPi02836.1	30.199	15.3902	15.2066	79.1445	9.95443	5.35486	117.618	42.2131	0	33.7647	12.2455	132.012
SPi02844.1	1419.37	637.84	171.183	255.927	4375.31	3862.87	262.286	1563.16	629.912	1164.7	4471.67	199.192
SPi02843.1	323.287	152.421	180.07	684.809	980.154	1738.58	356.775	361.296	325.07	929.786	605.132	100.589
SPi02842.1	172.407	388.521	445.57	375.343	143.243	190.629	555.827	366.811	103.909	200.294	125.728	317.115
SPi02849.1	0	0	1.1618	0	3.65054	0	1.43778	0	0	0	0	2.9884
SPi02841.1	1820.37	1314.63	350.158	1437.91	985.636	543.015	1898.62	944.335	1989.72	1255.39	1373.46	4297.72
SPi02845.1	102.832	113.223	42.8759	66.7189	58.034	32.3336	114.013	106.883	78.0683	98.5104	50.3106	145.351
SPi02839.1	194.753	274.636	71.5769	63.6732	60.636	50.2619	241.965	224.885	65.6331	83.7927	55.9439	99.5012
SPi02840.1	0.938287	1.14762	0	1.11352	0	0	0.584704	0	0	0	0	0
SPi24137.1	42.8926	389.967	0	42.4194	117.633	81.5328	2774.47	7.10597	6.86233	17.0514	65.0984	2698.16
SPi25507.1	0	0	0	0	0	0	0	0	0	0	0	0
SPi13154.1	165.617	210.697	94.3116	100.332	80.9447	51.4154	162.644	132.519	79.7679	94.2198	42.9964	121.295
SPi13152.1	15.7386	0	0	0	0	0	0	0	0	0	25.9836	0
SPi13151.1	508.783	11.5775	78.6462	0	595.327	82.5799	16.2213	20103	0	5573.91	200.688	0
SPi13155.1	127.09	33.6096	0	12.2291	217.388	242.653	2.85398	166.448	159.367	144.515	255.881	0
SPi13153.1	8.97744	1.15582	2.85509	1.68222	46.3506	0	25.322	1.17417	20.4104	177.504	37.7715	217.869
SPi20633.1	37.7114	51.7498	25.0105	19.9212	15.0381	13.961	54.4519	47.4285	22.0734	21.1773	11.0293	39.5128
SPi10860.1	213.708	146.026	62.5232	335.445	96.3392	56.9053	174.466	109.033	312.302	137.047	99.3829	441.49
SPi10867.1	0	0	56.7943	0	0	0	0	1.91975	0	0	0	0
SPi10863.1	99.9221	141.8	25.8028	468.253	28.3766	129.206	199.975	6.36691	0	74.4802	1.781	59.7332
SPi10862.1	1.28729	11.0214	0	28.2625	0	0	12.0328	4.79843	0	1.27936	1.78967	1.66734
SPi10865.1	8.90498	3.35128	0	0.812929	6.50287	1.16605	34.576	0	0	0	0	3.54892
SPi10864.1	709.177	1243.91	281.451	1178.9	505.346	490.036	1242.32	1069.8	600.078	748.666	415.192	999.515
SPi10866.1	63.8273	98.1635	6.36436	74.2477	81.9905	171.044	119.324	12.5634	0	59.0379	10.1037	12.2779
SPi10861.1	12.6525	21.3215	0.566322	13.1803	7.11785	4.78619	6.48285	13.6248	10.796	11.1774	6.35207	9.10439
SPi10868.1	547.488	40.3393	7.85085	18.325	42.6954	13.2701	34.0052	3.72542	61.1607	9.53546	16.6737	6.21356
SPi08283.1	234.945	231.859	33.1256	19.438	161.651	147.406	147.078	191.501	36.4071	90.5974	102.424	38.4297
SPi08284.1	1.31967	0	0.265806	0.46984	10.0224	0.449285	0	0.327942	0	0	4.54086	1.36742
SPi08286.1	153.155	211.143	40.1788	50.1517	92.741	104.767	70.5785	164.689	71.6939	103.542	88.8505	38.2047
SPi08287.1	49.3149	51.2427	20.657	54.1226	33.8345	4.45735	95.7288	72.1196	23.0411	31.2284	13.6515	75.7445
SPi08282.1	20.9588	0	0	0	0	0	0.768276	3.06372	0	0	1.28551	0
SPi08285.1	188.361	431.587	97.8839	238.741	116.827	80.8014	173.565	356.992	135.008	199.183	65.4681	109.95
SPi21326.1	151.691	136.192	39.9142	118.007	69.4266	42.1662	120.843	87.937	149.463	92.8456	67.7277	209.002
SPi21325.1	538.134	658.191	0	3.52838	0	5.06102	14.8218	698.193	0	910.082	0	30.807
SPi05763.1	890.141	1029.61	261.812	245.207	947.633	1486.15	383.515	1062.07	302.744	867.67	559.143	203.864
SPi05767.1	0	0	0	0	0	0	13.4353	0	12.671	0	0	24.5056
SPi05764.1	453.121	560.731	154.349	1108.71	157.444	161.828	470.889	314.623	641.786	285.21	141.741	367.097
SPi05768.1	140.79	261.156	117.597	70.0802	486.693	116.991	452.811	164.985	799.042	243.373	442.724	702.629
SPi05771.1	26.093	35.4604	8.75937	37.8475	68.8078	14.8057	187.895	7.20466	55.6611	31.6951	86.6599	63.8377
SPi05766.1	252.905	340.891	143.734	183.624	84.1484	79.4553	402.042	244.253	116.323	144.742	44.0676	318.559
SPi05761.1	980.388	1527.65	283.662	3014.87	551.474	486.871	1868.06	783.046	823.401	687.937	450.175	1627.6
SPi05769.1	718.678	427.999	266.123	1039.4	262.895	162.89	1091.56	468.622	704.293	196.967	59.6987	499.912
SPi05770.1	0	0.584455	0.962475	1.70127	0	0.406711	3.57331	0	0	0	2.74038	6.18923
SPi05773.1	2.08388	0	48.7938	293.831	7.41855	6.8729	296.728	2.58925	0	0	0.995893	70.514
SPi05762.1	0	0	3.25531	0	0	0	0	0	0	0	0	0
SPi05765.1	109.517	164.947	45.1201	18.7973	114.565	118.635	64.8625	24.1789	103.174	33.7322	63.5455	35.7554
SPi05772.1	49.8537	43.3607	13.7605	22.1319	52.5861	24.8306	23.7029	36.7076	88.6224	13.2125	42.4844	19.1324
SPi21716.1	82.7995	143.259	51.7192	94.3522	20.8567	23.0236	77.3534	81.7237	42.5089	40.1214	17.7061	81.1002
SPi21715.1	53.1858	157.982	7.65186	81.1527	96.1727	129.337	392.985	18.8812	145.871	90.6142	129.399	196.822
SPi24611.1	0	0	0	0	0	0	0.393871	0	1.51682	0	0	0
SPi20149.2	45.8513	70.7381	11.0194	11.7486	18.1366	6.2086	31.495	26.5433	20.0064	17.6062	21.1881	18.2213
SPi20149.1	0	0	0	0	0	0	0	0	0	0	0	0
SPi20148.1	115.089	17.3249	3.56631	24.1647	5.60292	6.02804	28.6875	8.79998	0	86.2251	1.2308	0
SPi22419.1	110.236	272.559	2.38749	99.1732	26.2564	40.3551	247.45	86.8952	19.9122	0	38.7264	102.864
SPi22420.1	501.57	546.445	814.177	1303.72	287.651	199.184	682.567	162.611	618.859	508.092	250.289	932.72
SPi25078.1	0	0	0	0	0	0	0	0	0	0	0	0
SPi16452.1	13.364	4.54041	2.99084	28.8561	2.34941	3.15959	26.3718	18.9112	8.9087	239.44	60.3834	242.332
SPi16453.1	913.149	1791.28	117.463	239.275	335.414	321.659	1031.99	451.163	90.5003	155.002	70.2168	1051.56
SPi19718.1	50.9796	85.0269	25.986	44.8923	25.962	17.9105	48.7846	52.9155	37.5744	34.4826	24.2926	22.0642
SPi17050.1	347.067	452.309	123.239	199.019	242.376	123.762	392.658	176.956	292.951	202.795	146.834	455.732
SPi17049.1	0	0	0	0	0	0	0	11.9563	0	0	0	0
SPi09977.1	841.986	1427.2	101.905	208.235	289.592	128.974	969.793	36.3621	474.355	112.149	262.563	504.969
SPi09980.1	593.688	474.186	214.761	249.632	176.736	79.0216	407.705	228.915	392.524	786.47	228.783	717.76
SPi09982.1	114.238	153.697	12.0278	26.1903	152.815	128.169	110.99	180.654	33.6459	72.2494	106.302	20.8495
SPi09983.1	425.907	857.996	2455.18	500.875	210.395	260.805	64.851	162.83	258.995	833.162	115.879	267.087
SPi09985.1	7.00731	8.57063	1.76425	97.713	0	0	196.501	13.06	50.449	3.48208	20.0929	381.195
SPi09984.1	354.706	247.599	52.5327	64.5388	713.291	605.881	276.783	446.52	207.748	352.081	581.703	279.451
SPi09981.1	4081.25	4310.99	629.516	3524.09	794.207	502.883	5920.99	2180.66	1993.13	1414.79	1046.53	10343.9
SPi08828.1	0	0	6.66823	24.2284	0	0	2.75074	0	0	0	0	17.1521
SPi08826.2	0	0	0	0	0	0	0	0	0	0	0	0
SPi08826.3	0	0	0	0	0	0	0	0	0	0	0	0
SPi08826.1	0	0	0	0	0	0	0	0	0	0	0	0
SPi08826.4	0	0	0	0	0	0	0	0	0	0	0	0
SPi08831.1	73.7622	41.6393	22.8571	50.5027	35.91	67.6106	67.1807	14.1001	122.55	33.8345	33.5257	113.912
SPi08825.1	12.1398	1.74684	1863.37	0	0	1.21559	0	1.77457	0	0	0	0
SPi08830.1	57.9109	71.8919	24.2461	31.1457	10.9816	6.09199	59.0651	85.43	26.0255	17.2448	10.1016	42.7011
SPi08827.1	0	0	0	0	0	0	0	0	0	0	0	0
SPi14442.1	0	0	0	0	0	0	0	0	0	0	0	0
SPi14441.1	261.74	326.361	144.267	536.655	96.3004	66.3795	272.421	286.685	319.342	146.509	71.3459	226.009
SPi14440.2	47.8977	102.521	23.8566	62.7128	24.3004	25.258	89.5439	129.054	27.4871	47.3441	15.4714	30.3449
SPi14440.1	0	0	0	0	0	0	0	0	0	0	0	0
SPi14636.1	1.70733	13.3647	3.95472	28.772	4.86246	5.81266	219.385	99.4932	0.819462	71.9453	5.81544	344.756
SPi14637.1	0	0	0	46.1134	0	0	147.877	0	0	2.75838	0	337.917
SPi14635.1	430.476	692.678	123.545	225.477	273.34	167.059	439.722	646.232	333.813	191.04	256.248	362.693
SPi25669.1	1427.81	4820.95	104.612	7581.4	579.716	313.458	1896.03	7.03999	1618.07	80.7114	188.395	442.766
SPi14765.1	127.413	135.843	112.375	129.343	74.3146	64.2718	123.221	94.149	106.49	75.5642	52.0409	84.3629
SPi14763.1	640.034	726.797	365.777	236.05	293.277	126.139	813.066	1657.47	163.025	198.735	42.9825	374.727
SPi14764.1	250.48	557.429	179.656	339.553	189.457	142.474	381.721	106.778	314.727	191.46	155.148	543.881
SPi21159.1	1370.44	2125.5	601.467	1412.97	499.446	153.526	1056.2	61.4974	1050.52	236.11	539.395	1161.04
SPi21158.1	695.542	740.014	339.152	405.463	286.412	233.19	584.349	602.828	403.108	372.778	213.973	430.905
SPi21834.1	720.52	736.468	157.012	975.696	1052.99	723.631	831.036	415.041	1010.55	556.793	995.384	770.936
SPi24774.1	1.76273	112.112	15.9771	55.4363	19.5231	15.0031	82.3847	43.8044	0	15.7669	17.7673	0
SPi21271.2	4.86523	3.5704	32.8283	32.3337	4.6187	0.414095	36.0787	35.0618	0	48.8363	7.94766	10.7127
SPi21271.1	0	0	0	0	0	0	0	0	0	0	0	0
SPi24524.1	0	0	2671.97	6.14071	0	0	0	6.42921	0	0	0	0
SPi01053.1	118.739	105.166	37.7985	83.8196	34.5507	21.4902	80.7972	48.3302	117.911	49.5089	53.6029	75.1291
SPi01056.1	3029.88	1637.42	661.073	3309.76	3421.88	1936.32	3184.16	1386.53	5700.05	2077.3	5470.16	8515.53
SPi01070.1	4795.09	1587.12	159.894	399.485	9763.14	9222.76	571.746	3863.86	3055.45	4213.3	10075.5	814.653
SPi01052.1	1.9347	12.6204	6.49475	29.083	2.04074	4.39116	25.3182	23.2377	0	19.2279	1.34487	25.0588
SPi01054.1	260.431	343.432	65.7464	61.2308	266.93	150.562	323.269	91.0006	192.607	87.9038	152.001	287.918
SPi01058.1	160.087	138.326	75.4053	80.3066	36.6801	25.5977	135.876	147.918	52.6275	59.7796	33.2102	45.8521
SPi01059.1	310.037	224.781	411.897	195.251	249.129	268.861	262.161	218.658	348.621	253.382	206.537	351.689
SPi01060.1	194.763	299.206	186.353	204.525	75.9226	66.2007	294.334	326.169	217.517	100.055	29.8678	202.298
SPi01072.1	261.051	208.379	82.0993	302.195	127.534	73.2832	164.96	219.654	125.295	186.617	85.6387	211.177
SPi01068.1	16.3423	1.53755	3617	0.745936	0	1.06995	9.40048	3.12392	99.5549	3.74807	1.31077	19.5387
SPi01073.1	4.17049	0	0	13.6108	0	3.54964	188.419	0	0	0	0	170.155
SPi01064.1	26.4057	0	10.6372	32.9041	0	2.24747	27.9735	3.28095	310.509	5.24863	16.5199	20.5209
SPi01055.1	370.748	224.973	1397.99	6.82153	304.669	423.186	12.5368	14.284	137.943	22.8505	60.9335	0
SPi01062.1	1846.47	6127.51	473.024	2016.82	414.164	401.488	2173.4	406.346	1392.02	631.986	507.756	1613.28
SPi01063.1	144.328	179.117	84.4979	60.4058	124.227	62.7314	189.233	98.7511	148.243	102.129	77.9877	188.932
SPi01069.1	10298.8	2970.81	393.029	244.363	15018.6	17936.8	630.611	3306.94	5406.99	14461.2	16546.3	235.106
SPi01071.1	346.74	347.453	36.2468	16.3989	59.9969	27.8984	12.2155	38.3315	294.595	17.5656	54.7288	7.90829
SPi01057.1	71.1841	153.331	50.7797	33.4394	35.9785	19.0176	133.94	132.18	22.7773	44.8057	21.0987	47.6365
SPi01061.1	281.953	357.994	126.089	88.632	137.019	116.847	332.788	209.782	211.047	214.499	100.331	283.46
SPi01074.1	78.4789	36.1243	1.69969	60.0875	38.7198	42.3758	153.551	4.19403	42.5275	33.5466	31.9694	123.508
SPi01075.1	9.15122	4.47714	1.84323	0	4.34375	5.45222	3.42161	6.82232	0	2.72846	2.54453	0
SPi01065.1	97.5416	42.4638	25.8071	43.1642	145.176	76.6885	56.6631	36.9753	49.5938	73.9381	151.123	67.452
SPi01066.1	1183.7	745.005	218.642	659.597	2011.24	2029.34	772.536	785.428	1220.59	1517.22	1849.11	779.005
SPi01067.1	360.953	159.572	26.2781	49.0298	440.37	218.384	373.983	16.2105	500.95	77.7971	190.45	242.208
SPi02587.1	228.301	163.124	59.8261	66.6977	120.714	82.7816	171.665	265.576	134.175	163.804	61.334	116.168
SPi02578.1	353.737	790.501	200.666	409.324	107.747	102.505	937.929	712.169	96.845	148.519	50.8444	202.542
SPi02579.1	25.573	5.68696	15417.5	16.554	0	0	1.44874	0	0	0	0.808028	0
SPi02582.1	6.86183	0	0	207.655	0	0	23.5181	234.463	65.8689	1005.89	0	728.787
SPi02586.1	45.3038	62.1799	32.145	45.6695	25.6582	21.142	72.9849	102.347	41.6971	60.2463	20.3983	65.0134
SPi02591.1	986.086	656.359	186.148	329.552	1286.37	1477.84	423.786	1166.19	568.07	874.301	1148.95	304.904
SPi02585.1	69.7131	81.3306	40.6844	47.6244	44.686	37.2745	79.6445	106.609	81.9338	58.2695	49.8267	77.5606
SPi02580.1	133.186	180.078	51.7989	59.5455	45.6707	34.7909	140.4	101.939	49.0477	62.188	30.9056	68.1244
SPi02593.1	13.6763	0	32.1378	70.3323	0	0	62.4988	0	0	31.715	0	289.329
SPi02594.1	413.77	98.7477	60.9812	116.773	183.628	322.109	125.778	43.8879	0	80.2386	22.7996	267.964
SPi02592.1	324.795	387.722	132.933	252.549	67.423	50.4232	354.928	253.115	135.937	128.085	54.5474	168.274
SPi02588.1	5.81545	0	2.92835	0	0	1.23743	0	0	0	0	0	0
SPi02589.1	65.8827	123.558	0	1175.41	83.3923	14.9533	1094.81	0	10.5405	4.36514	16.7923	275.911
SPi02590.1	116.922	91.2288	9.86097	12.4746	190.919	150.009	38.9431	67.6293	40.0847	45.2216	134.426	49.983
SPi02581.1	26.542	9.27529	3.81862	0	5.9993	0	3.54428	0	0	9.42094	23.7217	9.82229
SPi02583.1	166.606	152.367	26.0097	240.391	56.0864	50.8597	301.685	137.797	36.4583	54.3547	30.8014	226.288
SPi02584.1	34.367	18.177	10.2897	7.71616	17.6354	18.9735	10.4187	17.3114	8.91621	6.46184	12.9133	13.2336
SPi02584.2	0	0	0	0	0	0	0	0	0	0	0	0
SPi13083.1	601.601	1232.58	344.783	373.802	195.699	154.14	869.6	306.045	176.481	328.8	184.83	372.048
SPi13084.1	80.8175	90.3447	26.6927	11.86	21.3117	9.24546	63.0882	73.963	15.641	29.7961	21.4446	52.9014
SPi15374.1	579.382	774.117	283.874	439.37	321.559	161.285	567.109	278.421	737.842	231.644	208.783	844.314
SPi15377.1	263.92	107.201	12.8211	217.619	3.0989	2.50052	80.8591	9.7343	56.4033	5.35295	1.36148	63.4205
SPi15376.1	685.207	24.6493	16.2369	994.945	19.1319	27.4447	35.1642	20.0325	0	128.186	2.80182	36.5441
SPi15373.1	24.7322	11	18.1146	25.3487	3.55741	26.7913	458.16	67.0475	0	210.046	3.9073	765.899
SPi15378.1	13.5681	11.3888	4.01892	9.31394	7.15586	3.39654	10.2788	9.9168	7.66143	3.96604	6.10282	14.8171
SPi15375.1	21.3233	0	0	7.5917	26.9904	21.7787	39.8636	42.3913	0	46.6225	0	0
SPi09821.1	540.893	847.795	24.114	152.281	130.168	61.6615	251.745	67.1305	309.41	133.018	72.5524	109.739
SPi09819.1	94.6656	126.077	24.0108	157.284	53.2555	51.3279	168.673	59.2474	104.335	156.108	73.3606	227.062
SPi09818.1	287.277	416.171	309.757	151.274	91.9952	85.5053	308.514	527.083	175.863	194.214	55.4842	156.857
SPi09817.1	118.833	78.44	1.26641	0.746173	90.5279	75.4556	2.35086	253.899	0	142.472	44.3619	0
SPi09820.1	179.885	154.06	22.992	260.895	16.8154	15.4111	79.7193	50.8645	24.5603	25.0367	9.85031	29.5702
SPi09816.1	368.319	423.143	93.7565	143.29	99.6994	60.2063	171.762	164.67	230.244	109.492	87.7456	161.652
SPi16768.1	101.195	120.678	100.457	117.521	37.169	20.9174	82.2046	49.8457	74.5902	65.7312	22.9875	121.241
SPi16769.1	94.2299	120.913	30.036	40.3528	27.6623	21.8832	126.413	103.345	34.2442	46.8887	20.9554	51.1175
SPi22997.1	129.473	218.494	42.0884	256.251	95.9442	42.545	166.982	68.218	259.583	56.1939	60.9501	324.781
SPi22998.1	59.0745	58.5506	5.12875	45.328	38.6766	13.0035	34.2741	32.9039	9.77714	11.1348	7.43411	7.91535
SPi13244.1	1380.53	2301.94	358.735	1852.88	597.244	392.173	1867.46	1094.37	646.445	472.02	380.657	686.318
SPi13247.1	34.6059	0	0	0	0	0	0	7.47798	0	0	1.56885	0
SPi13248.1	263.946	345.705	119.995	200.056	195.706	152.573	414.365	364.803	257.089	217.45	128.694	357.442
SPi13246.1	41.6585	37.7281	24.3397	14.9071	15.0945	12.7211	35.6701	18.5708	24.4209	29.0762	11.2738	63.0188
SPi13245.1	122.448	76.3091	3.52332	38.059	71.9599	28.288	28.3417	78.9695	81.1595	57.9494	96.4664	56.6421
SPi13249.1	452.985	194.942	158.825	970.64	37.1632	47.1228	610.567	602.449	16.105	160.07	100.297	462.857
SPi13718.1	112.659	176.853	57.1759	87.6416	61.0544	40.0162	115.81	148.248	90.4758	80.2274	36.3817	41.9375
SPi13717.1	190.078	230.975	96.9564	347.643	68.351	68.2845	233.053	179.943	120.457	109.174	27.5985	162.531
SPi13720.1	40.2371	26.4075	19.7671	83.8569	12.4222	13.6431	36.2863	36.5819	53.384	21.7828	12.7344	194.907
SPi13720.2	0	0	0	0	0	0	0	0	0	0	0	0
SPi13721.1	109.287	34.0249	16.0091	36.1582	34.5832	16.9123	159.321	8.22978	69.9389	6.5827	14.5032	150.989
SPi13719.1	84.5216	112.869	48.0027	69.8859	71.4693	32.0777	116.911	85.0485	53.8682	75.1879	49.6998	95.1174
SPi17814.1	548.437	483.812	27.9051	89.8623	216.18	103.28	254.835	103.285	429.929	65.0464	167.04	149.124
SPi17812.1	239.611	640.098	143.254	190.928	133.593	95.8197	376.372	47.2573	116.831	70.3069	86.1891	220.695
SPi17816.1	84.005	50.531	9.7083	1353.22	58.8307	225.047	871.905	2434.91	0	774.657	33.5051	419.17
SPi17813.1	57.1556	86.2954	31.6269	53.1708	25.1753	18.354	77.2357	30.956	16.5802	16.8538	15.3538	31.9982
SPi17815.1	488.582	275.357	69.948	245.859	269.048	103.962	297.003	1407.57	137.943	478.433	109.048	127.186
[truncated: 23,747 more rows]

## Sheet: README
	Identification of S. pimpinellifolium genes transcribed for Inositol phosphate metabolism pathway in all analyzed plant tissues and conditions, namely root, young leaf, old leaf, petiole, meristem, flower, and immature fruit tissue samples collected from the mature soil-grown ‘LA0480’, as well as leaf and root samples from plants grown hydroponically under control and salt conditions (this inform…
